# Supplementary material for: The SLICC/ACR damage index, assessed using a community-based electronic healthcare record, predicts mortality in SLE patients: results from the United Kingdom Clinical Practice Research Datalink
Source: Rheumatol Adv Pract. 2026 Jul 13;10(3):rkag079. doi: 10.1093/rap/rkag079 (PMC13405242; doi:10.1093/rap/rkag079)
Supplement: rkag079_Supplementary_Data [file rkag079_supplementary_data.zip]

Archive with 2 entries (2 files):
- Supplementary_File_1.docx
- Supplementary File 2.txt
