# Supplementary material for: The SLICC/ACR damage index, assessed using a community-based electronic healthcare record, predicts mortality in SLE patients: results from the United Kingdom Clinical Practice Research Datalink
Source: Rheumatol Adv Pract. 2026 Jul 13;10(3):rkag079. doi: 10.1093/rap/rkag079 (PMC13405242; doi:10.1093/rap/rkag079)
Supplement: rkag079_Supplementary_Data [file rkag079_supplementary_data.zip › Supplementary File 2.txt]

Item	MEDCODEID	READCODE	DESCRIPTION
Any cataract ever�
	703	F466.00	Bilateral cataracts
	296	F46..00	Cataract
	1622	22E5.00	O/E - cataract present
	1974	7263111	Phacoemulsification of lens
	3897	F462.00	Traumatic cataract
	4242	F460400	Posterior subcapsular polar cataract
	4260	7264.11	Intracapsular extraction of cataract
	4358	F46y.00	Other cataract
	4459	ZV45611	[V]State following cataract extraction
	5325	F461700	Posterior subcapsular polar senile cataract
	5361	7266.11	Other extraction of cataract
	5518	1483.00	H/O: cataract
	6547	2BT0.00	O/E - Right cataract present
	6876	F461900	Nuclear senile cataract
	7257	F460500	Cortical cataract
	6317	F46z.00	Cataract NOS
	6330	7263.12	Extracapsular extraction of cataract
	7793	F460700	Nuclear cataract
	9931	2BT1.00	O/E - Left cataract present
	10010	F461.00	Senile cataract
	10591	7267311	Phacoemulsification lens insertion prosthetic replacement
	10659	F464000	Diabetic cataract
	11970	14NC.00	H/O: Bilateral cataract extraction
	11255	P331100	Subcapsular cataract
	15589	F46yz00	Other cataract NOS
	18089	P331000	Capsular cataract
	17545	C108F11	Type I diabetes mellitus with diabetic cataract
	19371	F463400	Cataract in degenerative disorder
	33793	F461A00	Total, mature senile cataract
	29770	F461z00	Senile cataract NOS
	23883	7263011	Needling of lens for cataract
	22022	F461800	Cortical senile cataract
	24467	F465000	Unspecified secondary cataract
	23631	F461500	Immature cataract NOS
	28513	14N9.00	H/O: R cataract extraction
	28515	14NA.00	H/O: L cataract extraction
	49085	F461y00	Other senile cataract
	49297	FyuE400	[X]Cataract in other diseases classified elsewhere
	49554	C10EF00	Type 1 diabetes mellitus with diabetic cataract
	54130	F463200	Cataract in eye inflammatory disorder
	47566	F461000	Unspecified senile cataract
	48148	F461400	Incipient cataract NOS
	48192	C109E11	Type II diabetes mellitus with diabetic cataract
	48228	F463.00	Cataract secondary to ocular disease
	50638	F462z00	Traumatic cataract NOS
	51162	F461B00	Hypermature cataract
	42452	F4K2D00	Vitreous syndrome following cataract surgery
	44779	C109E12	Type 2 diabetes mellitus with diabetic cataract
	44982	C10FE00	Type 2 diabetes mellitus with diabetic cataract
	38641	7266100	Discission of cataract
	45952	F464100	Tetanic cataract
	46169	F463z00	Cataract secondary to ocular disorder NOS
	44260	C108F00	Insulin dependent diabetes mellitus with diabetic cataract
	44294	F46z000	Immature cortical cataract
	69278	C109E00	Non-insulin depend diabetes mellitus with diabetic cataract
	71291	F464.00	Cataract due to other disorder
	70201	FyuE100	[X]Other specified cataract
	70257	F461x00	Combined senile cataract
	66093	F464600	Radiation induced cataract
	70403	F460y00	Other nonsenile cataract
	62188	F463000	Unspecified cataracta complicata
	57805	F460200	Unspecified presenile cataract
	58078	F460z00	Nonsenile cataract NOS
	58120	F464400	Drug induced cataract
	62605	F462000	Unspecified traumatic cataract
	58625	F464300	Cataract associated with other syndromes
	59125	F460300	Anterior subcapsular polar cataract
	63640	F461B11	Morgagni cataract
	61325	F463300	Cataract with neovascularization
	64196	2BT..00	Cataract observation
	59914	P331.00	Capsular and subcapsular cataract
	93727	C10FE11	Type II diabetes mellitus with diabetic cataract
	96385	P332.00	Cortical and zonular cataract
	94348	8LC0.00	Cataract operation planned
	94430	F464z00	Cataract due to other disorder NOS
	94474	F460x00	Combined nonsenile cataract
	100770	C10EF12	Insulin dependent diabetes mellitus with diabetic cataract
	98962	P332z00	Cortical or zonular cataract NOS
	88738	P331z00	Capsular or subcapsular cataract NOS
	73419	F462200	Total traumatic cataract
	92358	F461600	Anterior subcapsular polar senile cataract
	110400	C108F12	Type 1 diabetes mellitus with diabetic cataract
	114666	F462300	Partial resolved traumatic cataract
	114694	F464700	Cataract due to other physical inflammation
	103508	7267600	Cataract extraction and insertion of intraocular lens
	105971	F4B4C00	Bullous aphakic keratopathy following cataract surgery
	101939	FyuE000	[X]Other senile cataract
	104553	F4B4B00	Keratopathy following cataract surgery
Retinal change or optic atrophy�
	95341	FyuF600	[X]Other retinal vascular occlusions
	95343	C10E711	Type I diabetes mellitus with retinopathy
	99525	F424400	Retinal pigment epithelial detachment
	93875	C10E712	Insulin dependent diabetes mellitus with retinopathy
	96926	FyuF700	[X]Other proliferative retinopathy
	84370	7277000	Peel of epiretinal (fibroglial) membrane
	109685	F421J00	Purtscher's retinopathy
	103544	F421H00	Retinal macroaneurysm
	101881	2BBr.00	Impaired vision due to diabetic retinopathy
	102242	2BBs.00	Retinal arteries silverwire
	104996	7277300	Segmentation of epiretinal fibrovascular membrane
	3826	F4H1.00	Optic atrophy
	16228	F4H1000	Unspecified optic atrophy
	52741	F4H1500	Partial optic atrophy
	40704	F4H1100	Primary optic atrophy
	41833	F4H1z00	Optic atrophy NOS
	44266	A94y300	Syphilitic optic atrophy
	59595	F4H1200	Postinflammatory optic atrophy
	95763	F4H1300	Optic atrophy due to retinal dystrophy
	114438	FyuJ000	[X]Optic atrophy in diseases classified elsewhere
	20230	F4H1400	Optic disc glaucomatous atrophy
	6055	F4H4000	Ischaemic optic neuropathy
	24285	F4H3300	Nutritional optic neuropathy
	22373	F4H3400	Toxic optic neuropathy
	118	F425.00	Degeneration of macula and posterior pole
	1753	F425z00	Degeneration of macula or posterior pole NOS
	2762	F425000	Unspecified senile macular degeneration
	2789	F425300	Cystoid macular degeneration
	3837	F420400	Diabetic maculopathy
	6350	F425.11	Senile macular degeneration
	9835	2BBL.00	O/E - diabetic maculopathy present both eyes
	10878	F433200	Other macular scars
	10096	F425412	Macular hole
	10099	F420300	Advanced diabetic maculopathy
	10343	F425100	Dry senile macular degeneration
	13102	2BBW.00	O/E - right eye diabetic maculopathy
	13107	2BBn.00	O/E - left eye clinically significant macular oedema
	13108	2BBX.00	O/E - left eye diabetic maculopathy
	26205	F425200	Wet senile macular degeneration
	22871	C10EP00	Type 1 diabetes mellitus with exudative maculopathy
	25591	C10FQ00	Type 2 diabetes mellitus with exudative maculopathy
	38393	F425400	Degeneration of macular due to cyst, hole or pseudohole
	57319	F425500	Toxic maculopathy
	97894	C10EP11	Type I diabetes mellitus with exudative maculopathy
	111798	C10FQ11	Type II diabetes mellitus with exudative maculopathy
	105366	F425A00	Vitreomacular traction syndrome
	861	F423z00	Retinal vascular occlusion NOS
	1323	F420.00	Diabetic retinopathy
	1438	F421000	Unspecified background retinopathy
	2254	F424100	Central serous retinopathy
	1551	7271y00	Other specified photocoagulation of retina for detachment
	1552	7271z00	Photocoagulation of retina for detachment NOS
	1202	F41z.00	Retinal detachment NOS
	2484	7271.00	Photocoagulation of retina for detachment
	2496	F41..11	Retinal tears
	2791	F425800	Epiretinal membrane
	2986	F420200	Preproliferative diabetic retinopathy
	3286	F420100	Proliferative diabetic retinopathy
	3914	2BB9.00	O/E - retinal pigmentation
	4102	F423800	Central retinal vein occlusion
	4232	F41..00	Retinal detachments and defects
	3602	F423200	Retinal arterial branch occlusion
	5223	F423811	Retinal vein thrombosis
	5258	F423.00	Retinal vascular occlusion
	5343	F423900	Retinal venous branch occlusion
	6509	C108700	Insulin dependent diabetes mellitus with retinopathy
	6702	F421300	Hypertensive retinopathy
	6836	7271100	Laser photocoagulation of retina for detachment
	6840	F425611	Preretinal fibrosis
	7069	F420000	Background diabetic retinopathy
	7356	F427z12	Nonsenile retinal degeneration
	8506	F413100	Retinal round hole without detachment
	7647	F423911	Branch retinal vein occlusion
	7890	F422.00	Other proliferative retinopathy
	8237	F421A00	Retinal neovascularization NOS
	9235	F421900	Retinal telangiectasia
	9339	F421.00	Other background retinopathy
	8691	1481.00	H/O: retinal detachment
	10882	F421400	Exudative retinopathy
	10305	F433z00	Chorioretinal scars NOS
	10755	F420600	Non proliferative diabetic retinopathy
	11433	2BBP.00	O/E - right eye background diabetic retinopathy
	11599	7276.00	Pan retinal photocoagulation for diabetes
	11626	F420z00	Diabetic retinopathy NOS
	11874	F422100	Proliferative retinopathy due to sickle cell disease
	12249	F433.00	Chorioretinal scars
	11053	F421800	Retinal microaneurysms NOS
	11059	7275.00	Pan retinal photocoagulation for glaucoma
	11129	2BBQ.00	O/E - left eye background diabetic retinopathy
	12291	F426.11	Retinal atrophy
	13097	2BBT.00	O/E - right eye proliferative diabetic retinopathy
	13099	2BBR.00	O/E - right eye preproliferative diabetic retinopathy
	13101	2BBV.00	O/E - left eye proliferative diabetic retinopathy
	13103	2BBS.00	O/E - left eye preproliferative diabetic retinopathy
	18103	F426100	Paving stone retinal degeneration
	17262	C109600	Non-insulin-dependent diabetes mellitus with retinopathy
	18496	C10F600	Type 2 diabetes mellitus with retinopathy
	18892	F426.00	Peripheral retinal degeneration
	18387	C10E700	Type 1 diabetes mellitus with retinopathy
	35659	2BB7.00	O/E - retinal vascular prolif.
	38096	F422z00	Proliferative retinopathy NOS
	38161	C108711	Type I diabetes mellitus with retinopathy
	36035	F422y00	Other specified other proliferative retinopathy
	36119	F421111	Arterosclerotic retinopathy
	31829	F433100	Solar retinopathy
	29752	F426000	Unspecified peripheral retinal degeneration
	32028	F410.00	Retinal detachment with retinal defect
	34455	F421112	Atheroscleritic retinopathy
	29800	F410000	Unspecified retinal detachment with retinal defect
	36867	2BBa.00	O/E- non-referable retinopathy
	30477	F420700	High risk proliferative diabetic retinopathy
	30514	F41y000	Traction retinal detachment
	35250	F41yz00	Other retinal detachments NOS
	35427	7272.11	Other destruction of retina
	21399	F426300	Lattice retinal degeneration
	21500	7251.11	Scleral buckling for attachment of retina
	21794	F423000	Unspecified retinal vascular occlusion
	19532	2BB4.00	O/E - retinal microaneurysms
	19533	2BBY.00	O/E - referable retinopathy
	24347	F410300	New partial retinal detachment with giant tear defect
	24440	F410500	Recent total retinal detachment
	24925	F426600	Secondary vitreoretinal degeneration
	55469	F410700	Old partial retinal detachment
	47328	2BBk.00	O/E - right eye stable treated prolif diabetic retinopathy
	49655	C10F611	Type II diabetes mellitus with retinopathy
	47584	F420500	Advanced diabetic retinal disease
	52041	2BBl.00	O/E - left eye stable treated prolif diabetic retinopathy
	52090	F424200	Retinal pigment epithelium serous detachment
	47730	F41y.00	Other forms of retinal detachment
	48117	F433000	Unspecified chorioretinal scar
	52630	2BBo.00	O/E - sight threatening diabetic retinopathy
	50694	7271000	Xenon photocoagulation of retina for detachment
	53020	F410600	Recent subtotal retinal detachment
	53021	F410800	Old total retinal detachment
	48891	F426200	Microcystoid retinal degeneration
	40527	F433400	Peripheral chorioretinal scars
	38428	7251.00	Buckling operations for attachment of retina
	42762	C109612	Type 2 diabetes mellitus with retinopathy
	38463	F410z00	Retinal detachment with defect NOS
	38552	F412.00	Serous retinal detachment
	40982	F421z00	Other background retinopathy NOS
	41049	C108712	Type 1 diabetes mellitus with retinopathy
	41229	F421100	Atherosclerotic retinopathy
	45876	F421200	Renal retinopathy
	72901	FyuF400	[X]Other retinal detachments
	72992	F426311	Palisade retinal degeneration
	71317	7277.00	Operations on retinal membrane
	71651	F410400	New partial retinal detachment with retinal dialysis
	69662	F421G00	Venostasis retinopathy
	65463	F420800	High risk non proliferative diabetic retinopathy
	69892	F424300	Retinal pigment epithelium haemorrhagic detachment
	70217	7251311	Arruga string operation for detached retina
	57909	F423500	Retinal partial arterial occlusion NOS
	62773	F410200	New partial retinal detachment with multiple defects
	62901	F410100	New partial retinal detachment with single defect
	58604	C109611	Type II diabetes mellitus with retinopathy
	61965	F410900	Old subtotal retinal detachment
	9342	SJ0..00	Optic nerve and pathway injury
Cerebrovascular accident ever
	28077	S62..14	Traumatic cerebral haemorrhage
	48149	G681.00	Sequelae of intracerebral haemorrhage
	52968	S63..00	Other cerebral haemorrhage following injury
	96630	Gyu6F00	[X]Intracerebral haemorrhage in hemisphere, unspecified
	107440	G619.00	Lobar cerebral haemorrhage
	2842	7J01.11	Craniotomy
	34052	7M10000	Transsphenoidal open approach to contents of cranium
	20960	7J01000	Exploratory open craniotomy
	54872	7J01.12	Exploratory craniotomy
	97010	7M11000	Transsphenoidal burrhole approach to contents of cranium
	91177	7J02C00	Hemicraniotomy
	3149	G64z.00	cerebral infarction nos
	1298	G66..11	cva unspecified
	1469	G66..00	stroke and cerebrovascular accident unspecified
	1786	G60..00	subarachnoid haemorrhage
	3535	G61z.00	intracerebral haemorrhage nos
	4240	G631.00	carotid artery occlusion
	5051	G61..00	intracerebral haemorrhage
	5363	G64..11	cva -cerebral artery occlusion
	5602	G64z.12	cerebellar infarction
	6116	G66..13	cva -cerebrovascular accident unspecified
	6155	G64..13	stroke due to cerebral arterial occlusion
	6253	G66..12	stroke unspecified
	6960	G61..11	cva -cerebrovascular accid due to intracerebral haemorrhage
	7780	G667.00	left sided cva
	7912	G614.00	pontine haemorrhage
	8443	G663.00	brain stem stroke syndrome
	8837	G64..00	cerebral arterial occlusion
	9696	G604.00	subarachnoid haemorrhage from posterior communicating artery
	9985	G64z200	left sided cerebral infarction
	10504	G64z300	right sided cerebral infarction
	12833	G668.00	right sided cva
	13564	G613.00	cerebellar haemorrhage
	15019	G641.00	cerebral embolism
	15252	G64z.11	brainstem infarction nos
	16517	G640.00	cerebral thrombosis
	17322	G664.00	cerebellar stroke syndrome
	17326	G60X.00	subarachnoid haemorrh from intracranial artery, unspecif
	18604	G61..12	stroke due to intracerebral haemorrhage
	18689	G660.00	middle cerebral artery syndrome
	19260	G662.00	posterior cerebral artery syndrome
	19280	G661.00	anterior cerebral artery syndrome
	19412	G602.00	subarachnoid haemorrhage from middle cerebral artery
	20284	G62z.00	intracranial haemorrhage nos
	23580	G60z.00	subarachnoid haemorrhage nos
	23671	G63y000	cerebral infarct due to thrombosis of precerebral arteries
	24446	G63y100	cerebral infarction due to embolism of precerebral arteries
	25615	G64z000	brainstem infarction
	26424	G64z400	infarction of basal ganglia
	27975	G641000	cerebral infarction due to embolism of cerebral arteries
	28314	G61X000	left sided intracerebral haemorrhage, unspecified
	29939	G600.00	ruptured berry aneurysm
	30202	G617.00	intracerebral haemorrhage, intraventricular
	31595	G610.00	cortical haemorrhage
	31805	G62..00	other and unspecified intracranial haemorrhage
	31941	A94y600	rupture of syphilitic cerebral aneurysm
	32447	G630.00	basilar artery occlusion
	33499	G665.00	pure motor lacunar syndrome
	34758	G641.11	cerebral embolus
	36717	G640000	cerebral infarction due to thrombosis of cerebral arteries
	39344	G676000	cereb infarct due cerebral venous thrombosis, nonpyogenic
	40338	G611.00	internal capsule haemorrhage
	40847	G632.00	vertebral artery occlusion
	41910	G605.00	subarachnoid haemorrhage from basilar artery
	42331	G603.00	subarachnoid haemorrhage from anterior communicating artery
	45781	G63..00	precerebral arterial occlusion
	46316	G612.00	basal nucleus haemorrhage
	47607	L440.11	cva -cerebrovascular accident in the puerperium
	51326	G63y.00	otherprecerebral artery occlusion
	51759	G677000	occlusion and stenosis of middle cerebral artery
	51767	G666.00	pure sensory lacunar syndrome
	53745	Gyu6400	[x]other cerebral infarction
	53810	Gyu6200	[x]other intracerebral haemorrhage
	55602	G677300	occlusion and stenosis of cerebellar arteries
	56007	G601.00	subarachnoid haemorrhage from carotid siphon and bifurcation
	56279	L440.12	stroke in the puerperium
	57495	G63..11	infarction -precerebral
	57527	G677100	occlusion and stenosis of anterior cerebral artery
	60692	G606.00	subarachnoid haemorrhage from vertebral artery
	62342	G615.00	bulbar haemorrhage
	65745	Gyu6100	[x]other subarachnoid haemorrhage
	65770	G677200	occlusion and stenosis of posterior cerebral artery
	70536	G671000	acute cerebrovascular insufficiency nos
	71274	G677400	occlusion+stenosis of multiple and bilat cerebral arteries
	71585	G63z.00	precerebral artery occlusion nos
	90572	Gyu6500	[x]occlusion and stenosis of other precerebral arteries
	92036	Gyu6600	[x]occlusion and stenosis of other cerebral arteries
	93459	Fyu5600	[x]other lacunar syndromes
	98642	G633.00	multiple and bilateral precerebral arterial occlusion
	107440	G619.00	lobar cerebral haemorrhage
	108630	Gyu6E00	[x]subarachnoid haemorrh from intracranial artery, unspecif
	108668	Gyu6000	[x]subarachnoid haemorrhage from other intracranial arteries
	1786	G60..00	Subarachnoid haemorrhage
	56007	G601.00	Subarachnoid haemorrhage from carotid siphon and bifurcation
	19412	G602.00	Subarachnoid haemorrhage from middle cerebral artery
	9696	G604.00	Subarachnoid haemorrhage from posterior communicating artery
	41910	G605.00	Subarachnoid haemorrhage from basilar artery
	60692	G606.00	Subarachnoid haemorrhage from vertebral artery
	23580	G60z.00	Subarachnoid haemorrhage NOS
	5051	G61..00	Intracerebral haemorrhage
	6960	G61..11	CVA - cerebrovascular accid due to intracerebral haemorrhage
	18604	G61..12	Stroke due to intracerebral haemorrhage
	30202	G617.00	Intracerebral haemorrhage, intraventricular
	57315	G618.00	Intracerebral haemorrhage, multiple localized
	28314	G61X000	Left sided intracerebral haemorrhage, unspecified
	19201	G61X100	Right sided intracerebral haemorrhage, unspecified
	3535	G61z.00	Intracerebral haemorrhage NOS
	57495	G63..11	Infarction - precerebral
	23671	G63y000	Cerebral infarct due to thrombosis of precerebral arteries
	24446	G63y100	Cerebral infarction due to embolism of precerebral arteries
	5363	G64..11	CVA - cerebral artery occlusion
	569	G64..12	Infarction - cerebral
	6155	G64..13	Stroke due to cerebral arterial occlusion
	36717	G640000	Cerebral infarction due to thrombosis of cerebral arteries
	27975	G641000	Cerebral infarction due to embolism of cerebral arteries
	3149	G64z.00	Cerebral infarction NOS
	15252	G64z.11	Brainstem infarction NOS
	5602	G64z.12	Cerebellar infarction
	25615	G64z000	Brainstem infarction
	9985	G64z200	Left sided cerebral infarction
	10504	G64z300	Right sided cerebral infarction
	1469	G66..00	Stroke and cerebrovascular accident unspecified
	6253	G66..12	Stroke unspecified
	6116	G66..13	CVA - Cerebrovascular accident unspecified
	18689	G660.00	Middle cerebral artery syndrome
	19280	G661.00	Anterior cerebral artery syndrome
	19260	G662.00	Posterior cerebral artery syndrome
	8443	G663.00	Brain stem stroke syndrome
	17322	G664.00	Cerebellar stroke syndrome
	7780	G667.00	Left sided CVA
	12833	G668.00	Right sided CVA
	70536	G671000	Acute cerebrovascular insufficiency NOS
	39344	G676000	Cereb infarct due cerebral venous thrombosis, nonpyogenic
	40758	G6W..00	Cereb infarct due unsp occlus/stenos precerebr arteries
	33543	G6X..00	Cerebrl infarctn due/unspcf occlusn or sten/cerebrl artrs
	65745	Gyu6100	[X]Other subarachnoid haemorrhage
	53810	Gyu6200	[X]Other intracerebral haemorrhage
	91627	Gyu6300	[X]Cerebrl infarctn due/unspcf occlusn or sten/cerebrl artrs
	53745	Gyu6400	[X]Other cerebral infarction
	94482	Gyu6G00	[X]Cereb infarct due unsp occlus/stenos precerebr arteries
	56279	L440.12	Stroke in the puerperium
	63830	G63..12	Stenosis of precerebral arteries
	32447	G630.00	Basilar artery occlusion
	4240	G631.00	Carotid artery occlusion
	4152	G631.12	Thrombosis, carotid artery
	51326	G63y.00	Other precerebral artery occlusion
	71585	G63z.00	Precerebral artery occlusion NOS
	8837	G64..00	Cerebral arterial occlusion
	16517	G640.00	Cerebral thrombosis
	51759	G677000	Occlusion and stenosis of middle cerebral artery
	57527	G677100	Occlusion and stenosis of anterior cerebral artery
	65770	G677200	Occlusion and stenosis of posterior cerebral artery
	55602	G677300	Occlusion and stenosis of cerebellar arteries
	71274	G677400	Occlusion+stenosis of multiple and bilat cerebral arteries
	90572	Gyu6500	[X]Occlusion and stenosis of other precerebral arteries
	92036	Gyu6600	[X]Occlusion and stenosis of other cerebral arteries
	55351	7P24200	Delivery of rehabilitation for stroke
	39403	G683.00	Sequelae of cerebral infarction
	6228	G68X.00	Sequelae of stroke,not specfd as h'morrhage or infarction
	15019	G641.00	Cerebral embolism
	34758	G641.11	Cerebral embolus
	47642	G64z100	Wallenberg syndrome
	5185	G64z111	Lateral medullary syndrome
	26424	G64z400	Infarction of basal ganglia
	34135	14A7.00	H/O: CVA/stroke
	6305	14A7.11	H/O: CVA
	5871	14A7.12	H/O: stroke
	66873	14AK.00	H/O: Stroke in last year
	100639	1M4..00	Central post-stroke pain
	93459	Fyu5600	[X]Other lacunar syndromes
	1298	G66..11	CVA unspecified
	33499	G665.00	Pure motor lacunar syndrome
	51767	G666.00	Pure sensory lacunar syndrome
	110337	Gyu6C00	[X]Sequelae of stroke,not specfd as h'morrhage or infarction
	47607	L440.11	CVA - cerebrovascular accident in the puerperium
	19348	ZV12511	[V]Personal history of stroke
	7138	ZV12512	[V]Personal history of cerebrovascular accident (CVA)
	31595	G610.00	Cortical haemorrhage
	40338	G611.00	Internal capsule haemorrhage
	46316	G612.00	Basal nucleus haemorrhage
	13564	G613.00	Cerebellar haemorrhage
	7912	G614.00	Pontine haemorrhage
	62342	G615.00	Bulbar haemorrhage
	30045	G616.00	External capsule haemorrhage
	31060	G61X.00	Intracerebral haemorrhage in hemisphere, unspecified
	5682	S62..00	Cerebral haemorrhage following injury
Cranial or peripheral neuropathy (excluding optic)
	31140	F4J5211	Third nerve palsy - total
	33623	SJ13.11	Sixth cranial nerve injury
	33662	SJ52800	Injury of ulnar nerve at wrist and hand level
	36236	F326400	Multiple cranial nerve palsies in neoplastic disease
	34340	SJ10.00	Oculomotor (3rd) nerve injury
	30230	SJ52000	Closed injury, ulnar nerve
	35010	SJ...11	Cranial nerve injuries
	26083	F4J5100	Partial oculomotor nerve palsy
	21680	SJ53.00	Radial nerve injury
	24025	SC21.00	Late effect of cranial nerve injury
	24147	SJB0.00	Injury of ulnar nerve at upper arm level
	27593	F4J5111	Third nerve palsy - partial
	20171	SJ15.00	Acoustic (8th) nerve injury
	27792	2BQ3.00	O/E - cranial nerve 3 - palsy
	27805	F342100	Tardy ulnar nerve palsy
	27984	SJ52400	Open injury, ulnar nerve
	28226	SJ53100	Closed injury, radial nerve, sensory branch
	23665	F4J5300	Trochlear (fourth) nerve palsy
	21248	SJ51.00	Median nerve injury
	55612	F326300	Multiple cranial nerve palsies in sarcoidosis
	27377	F152200	Progressive bulbar palsy
	52252	7H40F11	Zancolli correction for ulna palsy
	46539	ZS42211	Bulbar palsy type of dysarthria
	66260	2BS3.00	O/E - cranials 9 + 10 palsy
	99791	H1y3500	Vocal cord palsy
	2342	F372.12	Diabetic neuropathy
	2790	F367.00	Peripheral neuropathy
	2925	F375.00	Alcoholic polyneuropathy
	3958	F366.00	Polyneuropathy
	5002	F372.11	Diabetic polyneuropathy
	6908	F36yz00	Other idiopathic peripheral neuropathy NOS
	7795	C106.12	Diabetes mellitus with neuropathy
	8591	F35z.11	Peripheral neuropathy - hereditary or idiopathic
	10722	F37..00	Inflammatory and toxic neuropathy
	11663	M271100	Neuropathic diabetic ulcer - foot
	11162	K16W.00	Reflex neuropathic bladder, not elsewhere classified
	14883	F36z.00	Hereditary or idiopathic peripheral neuropathy NOS
	14884	F36y.00	Other idiopathic peripheral neuropathy
	15481	F37z.00	Toxic or inflammatory neuropathy NOS
	16368	F170.00	Idiopathic peripheral autonomic neuropathy
	16491	C106.13	Diabetes mellitus with polyneuropathy
	18075	F36..00	Hereditary and idiopathic peripheral neuropathy
	17067	F171100	Autonomic neuropathy due to diabetes
	18492	SD72200	Neuropathic foot blister
	18534	F342400	Ulnar neuropathy
	18230	C108J12	Type 1 diabetes mellitus with neuropathic arthropathy
	18425	C10FB00	Type 2 diabetes mellitus with polyneuropathy
	35537	Fyu7C00	[X] Polyneuropathy, unspecified
	37759	N11y200	Neuropathic spondylopathy
	31097	K16X.00	Uninhibited neuropathic bladder, NEC
	35785	F372100	Chronic painful diabetic neuropathy
	31551	F37X.00	Inflammatory polyneuropathy, unspecified
	31790	F372.00	Polyneuropathy in diabetes
	36643	N035.12	Neuropathic arthritis
	29881	K16V000	Neuropathic bladder
	37315	F3y0.00	Diabetic mononeuropathy
	37444	F246113	Neuropathic bladder
	30537	F373.00	Polyneuropathy in malignant disease
	30668	F171000	Autonomic neuropathy due to amyloid
	35385	C10FH00	Type 2 diabetes mellitus with neuropathic arthropathy
	33257	F171.00	Peripheral autonomic neuropathy disease EC
	19454	F374A00	Polyneuropathy in uraemia
	24222	F376.00	Polyneuropathy due to drugs
	24226	F37z.11	Polyneuropathy unspecified
	24355	F374200	Polyneuropathy in vitamin B deficiency
	24571	F372200	Asymptomatic diabetic neuropathy
	49575	N035.00	Neuropathic arthropathy
	47409	C109B11	Type II diabetes mellitus with polyneuropathy
	47465	F371100	Polyneuropathy in polyarteritis nodosa
	49664	F170z00	Idiopathic peripheral autonomic neuropathy NOS
	54008	C10EJ00	Type 1 diabetes mellitus with neuropathic arthropathy
	54124	F377.00	Other toxic agent polyneuropathy
	52089	F374300	Polyneuropathy in diphtheria
	47816	C109H11	Type II diabetes mellitus with neuropathic arthropathy
	50099	F171z00	Peripheral autonomic neuropathy due to disease NOS
	48078	F372000	Acute painful diabetic neuropathy
	50527	C10FB11	Type II diabetes mellitus with polyneuropathy
	55076	Fyu7.00	[X]Polyneuropathies & other disord of peripheral nerv syst
	50813	C109A11	Type II diabetes mellitus with mononeuropathy
	44512	F364.00	Idiopathic progressive polyneuropathy
	45081	F37..11	Toxic neuropathy
	40751	F374900	Polyneuropathy in sarcoidosis
	45467	C109B00	Non-insulin dependent diabetes mellitus with polyneuropathy
	40962	C109H00	Non-insulin dependent d m with neuropathic arthropathy
	41652	F37y.00	Other toxic or inflammatory neuropathy
	41716	C108C00	Insulin dependent diabetes mellitus with polyneuropathy
	46301	C10EC00	Type 1 diabetes mellitus with polyneuropathy
	44095	F371000	Polyneuropathy in disseminated lupus erythematosus
	39809	C108J00	Insulin dependent diab mell with neuropathic arthropathy
	39858	Fyu7B00	[X]Inflammatory polyneuropathy, unspecified
	72889	FyuAC00	[X]Autonomic neuropathy/endocrine+metabolic diseases CE
	72922	Fyu6B00	[X]Other mononeuropathies of lower limb
	69047	F37y000	Serum neuropathy
	66965	C109H12	Type 2 diabetes mellitus with neuropathic arthropathy
	71258	F371z00	Polyneuropathy in collagen vascular disease NOS
	68105	C10EB00	Type 1 diabetes mellitus with mononeuropathy
	72320	C109A00	Non-insulin dependent diabetes mellitus with mononeuropathy
	66336	F374000	Polyneuropathy in amyloidosis
	60208	C108J11	Type I diabetes mellitus with neuropathic arthropathy
	62401	F371200	Polyneuropathy in rheumatoid arthritis
	62674	C10FA00	Type 2 diabetes mellitus with mononeuropathy
	56272	F374.00	Polyneuropathy in disease EC
	58758	F374800	Polyneuropathy in porphyria
	63555	F374z00	Polyneuropathy in disease NOS
	57313	F371.00	Polyneuropathy in collagen vascular disease
	97306	Fyu7200	[X]Other specified polyneuropathies
	99231	C108B11	Type I diabetes mellitus with mononeuropathy
	101311	C10EC12	Insulin dependent diabetes mellitus with polyneuropathy
	95351	C10FA11	Type II diabetes mellitus with mononeuropathy
	97449	Fyu7000	[X]Other hereditary and idiopathic neuropathies
	97479	Fyu7100	[X]Other inflammatory polyneuropathies
	99855	M271700	Neuropathic foot ulcer
	93868	Fyu6A00	[X]Other mononeuropathies of upper limb
	96256	F37y100	Axonal sensorimotor neuropathy
	93228	Fyu1300	[X]Paraneoplastic neuromyopathy and neuropathy
	73337	F374100	Polyneuropathy in beriberi
	91741	Fyu6C00	[X]Other specified mononeuropathies
	91943	C10EC11	Type I diabetes mellitus with polyneuropathy
	115696	Fyu7900	[X]Polyneuropathy in other diseases classified elsewhere
	113975	C108C11	Type I diabetes mellitus with polyneuropathy
	109865	C109B12	Type 2 diabetes mellitus with polyneuropathy
	110363	Fyu7500	[X]Polyneuropathy/other endocrine+metabolic diseases CE
	110567	Fyu7800	[X]Polyneuropathy/other musculoskeletal disorders CE
	114691	Fyu7400	[X]Polyneuropathy in neoplastic disease CE
	107322	Fyu6D00	[X]Other mononeuropathies in diseases classified elsewhere
	105825	C373K13	Familial amyloid polyneuropathy type III
	109197	C10FH11	Type II diabetes mellitus with neuropathic arthropathy
	1563	SJ7z.00	Injury to other nerve NOS
	3412	7059000	Primary neurolysis and transposition of peripheral nerve
	3171	F591211	Nerve deafness
	4389	SJ14.00	Facial (7th) nerve injury
	4494	F4J5400	Abducens (sixth) nerve palsy
	3843	7051y00	Other specified destruction of peripheral nerve
	9719	SJ52.00	Ulnar nerve injury
	10608	SJ5y100	Injury of multiple nerves at forearm level
	15710	F4J5200	Total oculomotor nerve palsy
	63709	2BQA.00	O/E -cranial nerve 6-paralysis
	61526	SJ51000	Closed injury, median nerve
	63992	SJ1y000	Olfactory (1st) nerve injury
	59802	SJ17.11	Twelfth cranial nerve injury
	60171	SJ53200	Open injury, radial nerve
	99073	SJ16.00	Accessory (11th) nerve injury
	101173	SJ52700	Open injury, ulnar nerve, deep motor
	97358	2BSA.00	O/E-cranial nerve 12 paralysis
	101396	F323000	Recurrent laryngeal nerve palsy
	94255	2BQ4.00	O/E -cranial nerve 3-paralysis
	73342	SJ52600	Open injury, ulnar nerve, palmar sensory
	73518	2BS9.00	O/E - cranial nerve 12 - palsy
	91120	SJ1y100	Glossopharyngeal (9th) nerve injury
	73937	Fyu6300	[X]Multiple cranial nerve palsies/neoplastic disease CE
	113767	SJ1y211	Tenth cranial nerve injury
	113947	SJ52200	Closed injury, ulnar nerve, palmar sensory
	114136	SJ51200	Closed injury, median nerve, motor branch
	114513	2BQ7.00	O/E -cranial nerve 4-paralysis
	112597	2BS6.00	O/E - cranial nerve 11 - palsy
	115151	SJ1y111	Ninth cranial nerve injury
	113330	2BS7.00	O/E-cranial nerve 11 paralysis
	105332	SJ15.11	Auditory cranial nerve injury
	101565	SJ52100	Closed injury, ulnar nerve, dorsal sensory
	106172	SJ51100	Closed injury, median nerve, palmar sensory branch
	51773	SJ1..00	Injury to other cranial nerves
	47384	SJ12.11	Fifth cranial nerve injury
	52102	2BQ6.00	O/E - cranial nerve 4 - palsy
	54229	F326.00	Multiple cranial nerve palsies
	50782	SJ53400	Injury of radial nerve at wrist and hand level
	53043	SJ51300	Open injury, median nerve
	50897	SJ16000	Closed injury, accessory nerve
	48817	SJ11.00	Trochlear (4th) nerve injury
	40695	SJ13.00	Abducens (6th) nerve injury
	45302	2BR6.00	O/E -cranial nerve 7-palsy-LMN
	41167	SJ12.00	Trigeminal (5th) nerve injury
	45881	SJ15.13	Eighth cranial nerve injury
	45923	SJ14.11	Seventh cranial nerve injury
	46127	F326z00	Multiple cranial nerve palsies NOS
	46132	SJ11.11	Fourth cranial nerve injury
	43741	SJ10.11	Third cranial nerve injury
	44022	2BQ9.00	O/E - cranial nerve 6 - palsy
	70795	SJ52300	Closed injury, ulnar nerve, deep motor
	70883	SJ1y.00	Other specified cranial nerve injury
	71359	SJ52500	Open injury, ulnar nerve, dorsal sensory
	71480	SJ53300	Open injury, radial nerve, sensory branch
	65247	2BR3.00	O/E - cranial nerve 5 - palsy
	69777	SJ1yz00	Other specified cranial nerve injury NOS
	68021	SJ17.00	Hypoglossal (12th) nerve injury
	68428	SJ7y.00	Multiple nerve injury NOS
	68532	SJ1y200	Vagus (10th) nerve injury
	60206	SJ53000	Closed injury, radial nerve
	60397	SJ51400	Open injury, median nerve, palmar sensory branch
	57978	SJ1z.00	Injury to other cranial nerve NOS
Transverse myelitis�
	5463	F03..13	Transverse myelitis
	6494	F037.00	Transverse myelitis
Seizures requiring therapy for 6 months�
	11394	F254500	Complex partial epileptic seizure
	39160	667V.00	Many seizures a day
	19549	667S.00	1 to 7 seizures a week
	13221	667R.00	2 to 4 seizures a month
	26618	667Q.00	1 to 12 seizures a year
	3652	1B63.11	Fit - had one, symptom
	40105	F255600	Simple partial epileptic seizure
	1902	1B63.00	Had a fit
	13220	667D.00	Epilepsy control poor
	11505	1B27.00	Seizures in response to acute event
	19550	667C.00	Epilepsy control good
	4602	667B.00	Nocturnal epilepsy
	9747	F25z.00	Epilepsy NOS
	3783	1473.00	H/O: epilepsy
	8097	2828.00	Absence seizure
	12848	212J.00	Epilepsy resolved
	20566	667A.00	Epilepsy treatment stopped
	8385	2126000	Epilepsy resolved
	17136	282..12	O/E - a fit
	7809	2823.00	O/E - petit mal fit
	9887	F25y200	Locl-rlt(foc)(part)idiop epilep&epilptic syn seiz locl onset
	3607	F25z.11	Fit (in known epileptic) NOS
	22341	1O30.00	Epilepsy confirmed
	11025	R003200	[D]Fit
	6721	R003211	[D]Fit (in non epileptic) NOS
	6271	F25X.00	Status epilepticus, unspecified
	1306	R003z11	[D]Seizure NOS
	26015	F255.00	Partial epilepsy without impairment of consciousness
	7275	282..13	O/E - a seizure
	2907	F250000	Petit mal (minor) epilepsy
	1715	F250011	Epileptic absences
	26144	F251.00	Generalised convulsive epilepsy
	34473	6679.00	Epilepsy treatment started
	18471	F251200	Epileptic seizures - clonic
	4801	F251300	Epileptic seizures - myoclonic
	5668	F251600	Grand mal seizure
	9886	F252.00	Petit mal status
	4093	F253.11	Status epilepticus
	988	F251000	Grand mal (major) epilepsy
	7807	6676.00	Last fit
	8262	6675.00	Fit frequency
	3175	F254000	Temporal lobe epilepsy
	573	F25..00	Epilepsy
	8487	F132z12	Myoclonic seizure
	18899	667T.00	Daily seizures
	31830	F250300	Epileptic seizures - akinetic
	21935	R003300	[D]Reflex anoxic seizure
	24309	F250200	Epileptic seizures - atonic
	99834	R003400	[D]Nocturnal seizure
Cognitive impairment
	50218	E110400	Single manic episode, severe, with psychosis
	52523	225F.00	O/E - delusion of persecution
	54607	E11z000	Unspecified affective psychoses NOS
	52678	Eu32312	[X]Single episode of psychogenic depressive psychosis
	54983	Eu16500	[X]Mental & behav dis due to hallucinogens: psychotic disord
	48632	Eu30212	[X]Mania with mood-incongruent psychotic symptoms
	55150	E03..00	Transient organic psychoses
	50964	Eu11500	[X]Mental & behav dis due to use opioids: psychotic disorder
	51135	E02y.00	Other drug psychoses
	44307	Eu23300	[X]Other acute predominantly delusional psychotic disorders
	44503	Eu23y00	[X]Other acute and transient psychotic disorders
	38429	Eu12500	[X]Mental & behav dis due to cannabinoids: psychotic disordr
	40981	Eu22y11	[X]Delusional dysmorphophobia
	41022	Eu25112	[X]Schizophreniform psychosis, depressive type
	41207	E141100	Residual disintegrative psychoses
	43462	1BH0.00	Delusion of persecution
	45997	E021.00	Drug-induced paranoia or hallucinatory states
	39625	E04z.00	Chronic organic psychosis NOS
	41992	E11z.00	Other and unspecified affective psychoses
	66545	E0y..00	Other specified organic psychoses
	69138	Eu13500	[X]Mental & behav dis due to seds/hypntcs: psychotic disordr
	67651	E01z.00	Alcoholic psychosis NOS
	68111	E01yz00	Other alcoholic psychosis NOS
	66077	Eu22y00	[X]Other persistent delusional disorders
	68201	E03y.00	Other transient organic psychoses
	70399	E11y300	Other mixed manic-depressive psychoses
	68326	E117400	Unspecified bipolar affective disorder,severe with psychosis
	62222	Eu84312	[X]Disintegrative psychosis
	57993	Eu03.11	[X]Korsakov's psychosis, nonalcoholic
	62405	Eu22100	[X]Delusional misidentification syndrome
	56143	E141.00	Disintegrative psychosis
	63284	E116300	Mixed bipolar affective disorder, severe, without psychosis
	59197	E03yz00	Other transient organic psychoses NOS
	63701	E115400	Bipolar affect disord, now depressed, severe with psychosis
	64131	R001300	[D]Hallucinations, tactile
	62087	E04..00	Other chronic organic psychoses
	57637	E03z.00	Transient organic psychoses NOS
	60178	E11y.00	Other and unspecified manic-depressive psychoses
	98417	Eu32800	[X]Major depression, severe with psychotic symptoms
	98618	Eu18500	[X]Mental & behav dis due to vol solvents: psychotic disordr
	85836	1B1e.00	Hypnopompic hallucination
	86762	1B1d.00	Hypnagogic hallucination
	112529	Eu17500	[X]Mental & behav dis due to use tobacco: psychotic disorder
	114820	E141000	Active disintegrative psychoses
	102475	Eu1A500	[X]Mental behav disord due crack cocaine: psychotic disorder
	47009	Eu33300	[X]Recurrent depress disorder cur epi severe with psyc symp
	14728	E110100	Single manic episode, mild
	54505	E012.00	Other alcoholic dementia
	27342	E012.11	Alcoholic dementia NOS
	62132	E02y100	Drug-induced dementia
	54106	Eu02100	[X]Dementia in Creutzfeldt-Jakob disease
	37014	Eu02200	[X]Dementia in Huntington's disease
	9509	Eu02300	[X]Dementia in Parkinson's disease
	41185	Eu02400	[X]Dementia in human immunodef virus [HIV] disease
	26323	Eu10711	[X]Alcoholic dementia NOS
	2908	1B1A.13	Memory disturbance
	103453	1B1A100	Short-term memory loss
	110307	1S23.00	Memory impairment
	7674	28E..00	Cognitive decline
	107282	28E0.00	Mild cognitive impairment
	107482	28E1.00	Moderate cognitive impairment
	107402	28E2.00	Severe cognitive impairment
	108266	28E3.00	Cognitive impairment
	65856	3AE1.00	GDS level 2 - very mild cognitive decline
	60263	3AE2.00	GDS level 3 - mild cognitive decline
	60726	3AE3.00	GDS level 4 - moderate cognitive decline
	70057	3AE4.00	GDS level 5 - moderately severe cognitive decline
	94717	3AE5.00	GDS level 6 - severe cognitive decline
	72520	3AE6.00	GDS level 7 - very severe cognitive decline
	6387	E2A1000	Mild memory disturbance
	6061	E2A1100	Organic memory impairment
	53446	Eu04100	[X]Delirium superimposed on dementia
	11936	Eu05700	[X]Mild cognitive disorder
	110729	Eu05800	[X]Cognitive communication disorder
	3325	R009.11	[D] Senile confusion
	7711	R00z011	[D]Memory deficit
	10822	Z7C1.00	Impaired cognition
	67838	Z7CE412	Memory loss symptom
	103375	Z7CE413	Memory loss - amnesia
	105538	Z7CE414	Memory disturbance
	102880	Z7CE415	Loss of memory
	10123	Z7CE611	Memory loss
	68230	Z7CE612	Memory gone
	66001	Z7CE613	Dysmnesia
	12805	Z7CE614	Memory loss - amnesia
	19297	Z7CE615	Loss of memory
	9786	Z7CEC11	Loss of memory for recent events
	67802	Z7CEC12	No memory for recent events
	10514	Z7CEH00	Memory impairment
	39915	Z7CEH11	Memory dysfunction
	50418	Z7CEH12	Memory deficit
	12057	Z7CEH14	Memory problem
	12583	Z7CEH15	Poor memory
	19073	Z7CEJ00	Memory lapses
	53507	Z7CEK00	Minor memory lapses
	51724	Z7CEL00	Mild memory disturbance
	11410	Z7CF800	Poor short-term memory
	10571	Z7CF811	Short-term memory loss
	1916	E00..11	Senile dementia
	1350	E00..12	Senile/presenile dementia
	7323	E000.00	Uncomplicated senile dementia
	15165	E001.00	Presenile dementia
	42602	E001000	Uncomplicated presenile dementia
	49513	E001100	Presenile dementia with delirium
	30032	E001200	Presenile dementia with paranoia
	27677	E001300	Presenile dementia with depression
	38438	E001z00	Presenile dementia NOS
	44674	E002.00	Senile dementia with depressive or paranoid features
	18386	E002000	Senile dementia with paranoia
	21887	E002100	Senile dementia with depression
	41089	E002z00	Senile dementia with depressive or paranoid features NOS
	37015	E003.00	Senile dementia with delirium
	19477	E004.00	Arteriosclerotic dementia
	8634	E004.11	Multi infarct dementia
	43089	E004000	Uncomplicated arteriosclerotic dementia
	56912	E004100	Arteriosclerotic dementia with delirium
	55467	E004200	Arteriosclerotic dementia with paranoia
	43292	E004300	Arteriosclerotic dementia with depression
	42279	E004z00	Arteriosclerotic dementia NOS
	25386	E041.00	Dementia in conditions EC
	7664	Eu00.00	[X]Dementia in Alzheimer's disease
	49263	Eu00000	[X]Dementia in Alzheimer's disease with early onset
	25704	Eu00011	[X]Presenile dementia,Alzheimer's type
	60059	Eu00012	[X]Primary degen dementia, Alzheimer's type, presenile onset
	61528	Eu00013	[X]Alzheimer's disease type 2
	38678	Eu00100	[X]Dementia in Alzheimer's disease with late onset
	46762	Eu00111	[X]Alzheimer's disease type 1
	11379	Eu00112	[X]Senile dementia,Alzheimer's type
	43346	Eu00113	[X]Primary degen dementia of Alzheimer's type, senile onset
	30706	Eu00200	[X]Dementia in Alzheimer's dis, atypical or mixed type
	29386	Eu00z00	[X]Dementia in Alzheimer's disease, unspecified
	8195	Eu00z11	[X]Alzheimer's dementia unspec
	6578	Eu01.00	[X]Vascular dementia
	9565	Eu01.11	[X]Arteriosclerotic dementia
	46488	Eu01000	[X]Vascular dementia of acute onset
	11175	Eu01100	[X]Multi-infarct dementia
	55838	Eu01111	[X]Predominantly cortical dementia
	8934	Eu01200	[X]Subcortical vascular dementia
	31016	Eu01300	[X]Mixed cortical and subcortical vascular dementia
	55313	Eu01y00	[X]Other vascular dementia
	19393	Eu01z00	[X]Vascular dementia, unspecified
	12621	Eu02.00	[X]Dementia in other diseases classified elsewhere
	28402	Eu02000	[X]Dementia in Pick's disease
	26270	Eu02500	[X]Lewy body dementia
	64267	Eu02y00	[X]Dementia in other specified diseases classif elsewhere
	4693	Eu02z00	[X] Unspecified dementia
	48501	Eu02z11	[X] Presenile dementia NOS
	34944	Eu02z13	[X] Primary degenerative dementia NOS
	4357	Eu02z14	[X] Senile dementia NOS
	27759	Eu02z16	[X] Senile dementia, depressed or paranoid type
	1917	F110.00	Alzheimer's disease
	16797	F110000	Alzheimer's disease with early onset
	32057	F110100	Alzheimer's disease with late onset
	11136	F111.00	Pick's disease
	7572	F116.00	Lewy body disease
	104534	F118.00	Frontotemporal degeneration
	114713	F118100	Frontotemporal dementia
	59122	Fyu3000	[X]Other Alzheimer's disease
	55222	ZS7C500	Language disorder of dementia
	694	Eu2z.11	[X]Psychosis NOS
	1914	1B1E.00	Hallucinations
	1915	1BH..00	Delusions
	2113	Eu22011	[X]Paranoid psychosis
	2114	E03y300	Unspecified puerperal psychosis
	2455	R001.00	[D]Hallucinations
	2560	E11..12	Depressive psychoses
	2882	E00z.00	Senile or presenile psychoses NOS
	4390	285..11	Psychotic condition, insight present
	4500	E011000	Korsakov's alcoholic psychosis
	3636	E13z.11	Psychotic episode NOS
	3890	E121.00	Chronic paranoid psychosis
	6709	Eu05y11	[X]Epileptic psychosis NOS
	6710	Eu31.12	[X]Manic-depressive psychosis
	7233	E0...00	Organic psychotic conditions
	8478	E130.00	Reactive depressive psychosis
	8567	E11..11	Bipolar psychoses
	8766	Eu0z.12	[X]Symptomatic psychosis NOS
	10543	E03y000	Organic delusional syndrome
	11596	E11y000	Unspecified manic-depressive psychoses
	11670	Eu10611	[X]Korsakov's psychosis, alcohol induced
	11778	Eu23200	[X]Acute schizophrenia-like psychotic disorder
	11973	Eu24.13	[X]Induced psychotic disorder
	12064	R001400	[D]Visual hallucinations
	12099	Eu32300	[X]Severe depressive episode with psychotic symptoms
	12120	R001000	[D]Hallucinations, auditory
	11106	E011100	Korsakov's alcoholic psychosis with peripheral neuritis
	11244	Eu2z.00	[X]Unspecified nonorganic psychosis
	12353	Eu10500	[X]Mental & behav dis due to use alcohol: psychotic disorder
	12472	225E.00	O/E - paranoid delusions
	12771	E12z.00	Paranoid psychosis NOS
	12777	146H.00	H/O: psychosis
	14656	E11..00	Affective psychoses
	14965	E13z.00	Nonorganic psychosis NOS
	15066	F481K00	Visual hallucinations
	15249	E00y.00	Other senile and presenile organic psychoses
	16237	E01..00	Alcoholic psychoses
	16256	E02..00	Drug psychoses
	16333	E13y.00	Other reactive psychoses
	16347	E114300	Bipolar affect disord, currently manic, severe, no psychosis
	16537	E1y..00	Other specified non-organic psychoses
	16861	Eu33315	[X]Recurrent severe episodes of psychotic depression
	16905	Eu25011	[X]Schizoaffective psychosis, manic type
	15958	E1...00	Non-organic psychoses
	17281	Eu2..00	[X]Schizophrenia, schizotypal and delusional disorders
	17607	Eu10514	[X]Alcoholic psychosis NOS
	17614	Eu53111	[X]Puerperal psychosis NOS
	17770	E130.11	Psychotic reactive depression
	17982	1BH..11	Delusion
	18909	E110.11	Hypomanic psychoses
	33410	Eu25z11	[X]Schizoaffective psychosis NOS
	33425	E11zz00	Other affective psychosis NOS
	33426	E11yz00	Other and unspecified manic-depressive psychoses NOS
	37764	Eu33316	[X]Recurrent severe episodes/reactive depressive psychosis
	30985	Eu2y.00	[X]Other nonorganic psychotic disorders
	35607	E115300	Bipolar affect disord, now depressed, severe, no psychosis
	33670	E01y.00	Other alcoholic psychosis
	38061	1B1c.00	Alcohol induced hallucinations
	33707	E00..00	Senile and presenile organic psychotic conditions
	31633	Eu3z.11	[X]Affective psychosis NOS
	31707	Eu23z11	[X]Brief reactive psychosis NOS
	29451	Eu33213	[X]Manic-depress psychosis,depressd,no psychotic symptoms
	31738	Eu2y.11	[X]Chronic hallucinatory psychosis
	31757	Eu33314	[X]Recurr severe episodes/psychogenic depressive psychosis
	34168	Eu23z00	[X]Acute and transient psychotic disorder, unspecified
	31877	Eu05212	[X]Schizophrenia-like psychosis in epilepsy
	31984	E13..00	Other nonorganic psychoses
	34389	Eu22000	[X]Delusional disorder
	29651	Eu23z12	[X]Reactive psychosis
	32159	E112400	Single major depressive episode, severe, with psychosis
	29937	E131.00	Acute hysterical psychosis
	32295	E111400	Recurrent manic episodes, severe, with psychosis
	36861	E0z..00	Organic psychoses NOS
	37102	Eu30211	[X]Mania with mood-congruent psychotic symptoms
	32875	1BH1.00	Grandiose delusions
	32941	Eu33313	[X]Recurr severe episodes/major depression+psychotic symptom
	37580	Eu25212	[X]Mixed schizophrenic and affective psychosis
	30680	Eu45212	[X]Dysmorphophobia nondelusional
	23963	ZV11111	[V]Personal history of manic-depressive psychosis
	28677	Eu33312	[X]Manic-depress psychosis,depressed type+psychotic symptoms
	21455	Eu23012	[X]Cycloid psychosis
	26119	E13yz00	Other reactive psychoses NOS
	26143	Eu23112	[X]Cycloid psychosis with symptoms of schizophrenia
	26161	E11..13	Manic psychoses
	26002	E02z.00	Drug psychosis NOS
	28767	E02yz00	Other drug psychoses NOS
	28863	Eu32314	[X]Single episode of reactive depressive psychosis
	26299	Eu31100	[X]Bipolar affect disorder cur epi manic wout psychotic symp
	26481	E021z00	Drug-induced paranoia or hallucinatory state NOS
	19518	1B1b.00	Transient hallucinations
	21985	Eu0z.11	[X]Organic psychosis NOS
	21986	Eu05200	[X]Organic delusional [schizophrenia-like] disorder
	24112	Eu32313	[X]Single episode of psychotic depression
	24117	Eu32311	[X]Single episode of major depression and psychotic symptoms
	22080	ZV11112	[V]Personal history of manic-depressive psychosis
	24171	E113400	Recurrent major depressive episodes, severe, with psychosis
	22188	E1z..00	Non-organic psychosis NOS
	24345	E134.00	Psychogenic paranoid psychosis
	24387	Eu04.13	[X]Acute / subacute infective psychosis
	19916	R001z00	[D]Hallucinations NOS
	20228	E13..11	Reactive psychoses
	27770	Eu23312	[X]Psychogenic paranoid psychosis
	25019	Eu23.00	[X]Acute and transient psychotic disorders
	27935	Eu02z15	[X] Senile psychosis NOS
	25283	R001200	[D]Hallucinations, olfactory
	28168	Eu44.14	[X]Hysterical psychosis
	28277	Eu31200	[X]Bipolar affect disorder cur epi manic with psychotic symp
	21065	Eu30200	[X]Mania with psychotic symptoms
	23538	E13y100	Brief reactive psychosis
	23677	E04y.00	Other specified chronic organic psychoses
	28562	Eu22.00	[X]Persistent delusional disorders
	23731	Eu33311	[X]Endogenous depression with psychotic symptoms
	23835	E040.11	Korsakoff's non-alcoholic psychosis
	51302	Eu24.00	[X]Induced delusional disorder
	49223	Eu22z00	[X]Persistent delusional disorder, unspecified
	51494	E00y.11	Presbyophrenic psychosis
	55829	E114400	Bipolar affect disord, currently manic,severe with psychosis
	53761	Ryu5300	[X]Other hallucinations
	49565	Eu14500	[X]Mental & behav dis due to use cocaine: psychotic disorder
	53848	Eu84314	[X]Symbiotic psychosis
	51903	Eu25012	[X]Schizophreniform psychosis, manic type
	53990	R001100	[D]Hallucinations, gustatory
	47619	Eu02z12	[X] Presenile psychosis NOS
	49879	Eu15500	[X]Mental/behav dis oth stims inc caffeine: psychotic dis
	54195	E116400	Mixed bipolar affective disorder, severe, with psychosis
EGFR <50%
	109963	1Z1X.00	CKD with GFR category G3b & albuminuria category A1
	109657	1Z1Y.00	CKD with GFR category G3b & albuminuria category A2
	109990	1Z1Z.00	CKD with GFR category G3b & albuminuria category A3
	109980	1Z1a.00	CKD with GFR category G4 & albuminuria category A1
	109904	1Z1b.00	CKD with GFR category G4 & albuminuria category A2
	110626	1Z1c.00	CKD with GFR category G4 & albuminuria category A3
	100633	1Z1G.11	CKD stage 3B without proteinuria
	97587	1Z1J.11	CKD stage 4 without proteinuria
	95180	1Z1F.11	CKD stage 3B with proteinuria
	99312	1Z1H.11	CKD stage 4 with proteinuria
	104963	K054.00	Chronic kidney disease stage 4
	95178	1Z1F.00	Chronic kidney disease stage 3B with proteinuria
	95122	1Z1H.00	Chronic kidney disease stage 4 with proteinuria
	95406	1Z1J.00	Chronic kidney disease stage 4 without proteinuria
	95177	1Z1G.00	Chronic kidney disease stage 3B without proteinuria
	95179	1Z16.00	Chronic kidney disease stage 3B
	12479	1Z13.00	Chronic kidney disease stage 4
Proteinuria ?3.5 gm/24 hours
	1803	K011.00	Nephrotic syndrome with membranous glomerulonephritis
	2471	K01x100	Nephrotic syndrome in diabetes mellitus
	2773	K0...00	Nephritis, nephrosis and nephrotic syndrome
	2999	K01..00	Nephrotic syndrome
	9840	K010.00	Nephrotic syndrome with proliferative glomerulonephritis
	15780	K0z..00	Nephritis, nephrosis and nephrotic syndrome NOS
	17365	K01B.00	Nephrotic syndrome, diffuse crescentic glomerulonephritis
	19316	K016.00	Nephrotic syndrome, diffuse membranous glomerulonephritis
	29634	K013.00	Nephrotic syndrome with minimal change glomerulonephritis
	23913	K014.00	Nephrotic syndrome, minor glomerular abnormality
	21947	K017.00	Nephrotic syn difus mesangial prolifertiv glomerulonephritis
	21989	K019.00	Nephrotic syn,diffuse mesangiocapillary glomerulonephritis
	27427	K01z.00	Nephrotic syndrome NOS
	22852	K015.00	Nephrotic syndrome, focal and segmental glomerular lesions
	47672	K01x400	Nephrotic syndrome in systemic lupus erythematosus
	47922	K01x000	Nephrotic syndrome in amyloidosis
	50472	K018.00	Nephrotic syn,difus endocapilary proliftv glomerulonephritis
	57926	K013.12	Steroid sensitive nephrotic syndrome
	58750	K01x300	Nephrotic syndrome in polyarteritis nodosa
	56987	K01A.00	Nephrotic syndrome, dense deposit disease
	61814	K0A0700	Acute nephrotic syndrm diffuse crescentic glomerulonephritis
	99201	K01x200	Nephrotic syndrome in malaria
	99644	K012.00	Nephrotic syndrome+membranoproliferative glomerulonephritis
	94373	K01y.00	Nephrotic syndrome with other pathological kidney lesions
	108816	K01x.00	Nephrotic syndrome in diseases EC
End-stage renal disease (regardless of dialysis or transplantation)
	2994	7L1A100	Peritoneal dialysis
	5911	ZV42000	[V]Kidney transplanted
	8330	K0D..00	End-stage renal disease
	11553	SP08300	Kidney transplant failure and rejection
	11773	7L1A.11	Dialysis for renal failure
	12585	1Z14.00	Chronic kidney disease stage 5
	18774	TB00111	Renal transplant with complication, without blame
	30756	7L1A500	Continuous ambulatory peritoneal dialysis
	20073	7L1A000	Renal dialysis
	20196	14V2.00	H/O: renal dialysis
	28158	TB11.00	Kidney dialysis with complication, without blame
	54844	U612200	[X]Failure sterile precautions dur kidney dialys/other perf
	54990	TB00100	Kidney transplant with complication, without blame
	44422	14V2.11	H/O: kidney dialysis
	45160	ZV56y11	[V]Aftercare involving peritoneal dialysis
	46145	ZV56011	[V]Aftercare involving renal dialysis NOS
	46438	SP05613	[X] Peritoneal dialysis associated peritonitis
	66705	7B00111	Allotransplantation of kidney from live donor
	66714	TB11.11	Renal dialysis with complication, without blame
	69266	TA22000	Failure of sterile precautions during kidney dialysis
	69760	ZVu3G00	[X]Other dialysis
	64828	7L1A600	Peritoneal dialysis NEC
	63038	ZV56z00	[V]Unspecified aftercare involving intermittent dialysis
	60743	ZV56.00	[V]Aftercare involving intermittent dialysis
	63488	ZV56y00	[V]Other specified aftercare involving intermittent dialysis
	101124	SP06B00	Continuous ambulatory peritoneal dialysis associated perit
	95405	1Z1L.00	Chronic kidney disease stage 5 without proteinuria
	95508	1Z1K.00	Chronic kidney disease stage 5 with proteinuria
	99692	ZV56000	[V]Aftercare involving extracorporeal dialysis
	96133	7B00400	Allotransplantation kidney from cadaver, heart non-beating
	96184	TA02000	Accid cut,puncture,perf,h'ge - kidney dialysis
	98364	7B00211	Allotransplantation of kidney from cadaver
	88597	7L1A400	Automated peritoneal dialysis
	89924	7B00300	Allotransplantation of kidney from cadaver, heart-beating
	111637	TA42000	Mechanical failure of apparatus during kidney dialysis
	109884	SP0H.00	Disorder associated with dialysis
	114305	U641.00	[X]Kidny dialysis caus abn reac pt/lat comp no misad at time
	114306	TA42011	Mechanical failure of apparatus during renal dialysis
	114407	SP08C00	Accelerated rejection of renal transplant
	115019	TA02.00	Accid cut,puncture,perf,h'ge - kidney dialysis/oth perfusion
	105436	SP0G.00	Anaphylactoid reaction due to haemodialysis
	107752	SP08T00	Urological complication of renal transplant
	107900	SP0E.00	Disorders associated with peritoneal dialysis
	105724	SP08N00	Unexplained episode of renal transplant dysfunction
	105787	7B00600	Xenograft renal transplant
	105811	SP08R00	Renal transplant rejection
	104201	SP08H00	Acute rejection of renal transplant
	108437	SP08V00	Very mild acute rejection of renal transplant
	104630	SP08G00	Acute rejection of renal transplant - grade III
	106620	SP08J00	Chronic rejection of renal transplant
	104905	SP08D00	Acute-on-chronic rejection of renal transplant
	106866	SP08W00	Vascular complication of renal transplant
	104960	SP08E00	Acute rejection of renal transplant - grade I
	107000	SP08F00	Acute rejection of renal transplant - grade II
	105151	K055.00	Chronic kidney disease stage 5
	109455	7B00500	Allotransplantation of kidney from cadaver NEC
	105328	7B00212	Cadaveric renal transplant
	49028	14S2.00	h/o: kidney recipient
	99160	1Z1K.11	ckd stage 5 with proteinuria
	97683	1Z1L.11	ckd stage 5 without proteinuria
	2997	7B00.00	transplantation of kidney
	11745	7B00100	transplantation of kidney from live donor
	24361	7B00200	transplantation of kidney from cadaver
	70874	7B00y00	other specified transplantation of kidney
	5504	7B00z00	transplantation of kidney nos
	48121	7B01500	transplant nephrectomy
	72004	7B01511	excision of rejected transplanted kidney
	93366	7B0F.00	interventions associated with transplantation of kidney
	90952	7B0F100	pre-transplantation of kidney work-up, recipient
	103429	7B0F300	post-transplantation of kidney examination, recipient
	104050	7B0Fy00	os interventions associated with transplantation of kidney
	104049	7B0Fz00	interventions associated with transplantation of kidney nos
	71124	7L1A300	haemofiltration
	53852	K05..12	end stage renal failure
	6712	K050.00	end stage renal failure
	48057	K0B5.00	renal tubulo-interstitial disordrs in transplant rejectn
	100693	Kyu1C00	[x]renal tubulo-interstitial disorders/transplant rejection
	70712	SP08011	det.ren.func.after ren.transpl
Pulmonary hypertension
	245	G410.00	Primary pulmonary hypertension
	34065	G41y000	Secondary pulmonary hypertension
	55603	7Q01000	Primary pulmonary hypertension drugs Band 1
	65081	7Q01200	Primary pulmonary hypertension drugs Band 3
	63946	7Q01100	Primary pulmonary hypertension drugs Band 2
	90875	7Q01300	Primary pulmonary hypertension drugs Band 4
	102444	G41y100	Thromboembolic pulmonary hypertension
Pulmonary fibrosis
	47782	H464200	Chronic pulmonary fibrosis due to chemical fumes
	43285	H48..00	Progressive massive fibrosis
	65060	Hyu5000	[X]Other interstitial pulmonary diseases with fibrosis
	94575	H433.00	Graphite fibrosis of lung
	94894	H431.00	Bauxite fibrosis of lung
	89206	H423.00	Massive silicotic fibrosis
	103472	H563200	Pulmonary fibrosis
	103559	H563300	Usual interstitial pneumonitis
	103753	H563.13	Idiopathic pulmonary fibrosis
	2680	23E5.00	O/E - fibrosis of lung present
	7994	23E5.11	O/E - fibrosis of lung
	7791	H55..00	Postinflammatory pulmonary fibrosis
	6837	H563.00	Idiopathic fibrosing alveolitis
	5519	H563.12	Cryptogenic fibrosing alveolitis
	6051	H563100	Diffuse pulmonary fibrosis
	28229	H563z00	Idiopathic fibrosing alveolitis NOS
	94575	H433.00�	Graphite fibrosis of lung�
	47782	H464200�	Chronic pulmonary fibrosis due to chemical fumes�
	43285	H48..00	Progressive massive fibrosis�
	22536	H4y1000�	Chronic pulmonary fibrosis following radiation�
	5519	H563.12��	Cryptogenic fibrosing alveolitis�
	103753	H563.13��	Idiopathic pulmonary fibrosis�
	6051	H563100��	Diffuse pulmonary fibrosis�
	103472	H563200��	Pulmonary fibrosis�
	103559	H563300��	Usual interstitial pneumonitis�
	6837	H563.00��	Idiopathic fibrosing alveolitis�
	28229	H563z00��	Idiopathic fibrosing alveolitis NOS�
Pleural fibrosis
	45236	H51y600	Fibrothorax
Pulmonary infarction or resection
	700	7451200	Lobectomy of lung
	9412	7451011	Pneumonectomy
	9597	7451.11	Pneumonectomy operations
	15190	7451000	Total pneumonectomy
	23859	7451311	Pulmonary segmentectomy
	22306	14N5.00	H/O: pneumonectomy
	98025	7445300	Rigid bronchoscopic snare resection of lesion of trachea
	113799	744G000	Fibreoptic endoscopic snare resection lesion below trachea
	115162	744.0	Fibreoptic endoscopic snare resection of lesion of trachea
	4717	G402.00	Pulmonary infarct
	24444	G401.11	Infarction - pulmonary
	52430	7451100	Bilobectomy of lung
Angina or coronary artery bypass
	1021	5543.00	Coronary arteriograph.abnormal
	3999	G340000	Single coronary vessel disease
	5254	G340100	Double coronary vessel disease
	61072	G311000	Myocardial infarction aborted
	55137	G311011	MI - myocardial infarction aborted
	733	7A54000	Percutaneous transluminal angioplasty of artery NEC
	38813	7A54500	Rotary blade angioplasty
	12734	SP07600	Coronary artery bypass graft occlusion
	39449	G312.00	Coronary thrombosis not resulting in myocardial infarction
	9276	G31y000	Acute coronary insufficiency
	6336	14A5.00	H/O: angina pectoris
	39655	G311.12	Impending infarction
	11983	G311500	Acute coronary syndrome
	39693	G31y200	Subendocardial ischaemia
	11048	G331.11	Variant angina pectoris
	24540	G34y000	Chronic coronary insufficiency
	23078	G34y100	Chronic myocardial ischaemia
	57062	14AJ.00	H/O: Angina in last year
	19542	662K000	Angina control - good
	15373	662K100	Angina control - poor
	14782	662K200	Angina control - improving
	29300	662K300	Angina control - worsening
	4656	G311.11	Crescendo angina
	1431	G311.13	Unstable angina
	19655	G311.14	Angina at rest
	7347	G311100	Unstable angina
	17307	G311200	Angina at rest
	34328	G311300	Refractory angina
	18118	G311400	Worsening angina
	1430	G33..00	Angina pectoris
	20095	G330.00	Angina decubitus
	18125	G330000	Nocturnal angina
	29902	G330z00	Angina decubitus NOS
	25842	G33z.00	Angina pectoris NOS
	66388	G33z000	Status anginosus
	54535	G33z100	Stenocardia
	7696	G33z200	Syncope anginosa
	1414	G33z300	Angina on effort
	32450	G33z400	Ischaemic chest pain
	9555	G33z500	Post infarct angina
	26863	G33z600	New onset angina
	12804	G33z700	Stable angina
	28554	G33zz00	Angina pectoris NOS
	39546	Gyu3000	[X]Other forms of angina pectoris
	8312	7920.11	Saphenous vein graft bypass of coronary artery
	7134	7921.11	Other autograft bypass of coronary artery
	32651	7922.11	Allograft bypass of coronary artery
	36011	7923.11	Prosthetic bypass of coronary artery
	28837	7925.11	Creation of bypass from mammary artery to coronary artery
	5703	7928.11	Percutaneous balloon coronary angioplasty
	8679	7920000	Saphenous vein graft replacement of one coronary artery
	7634	7920100	Saphenous vein graft replacement of two coronary arteries
	7442	7920200	Saphenous vein graft replacement of three coronary arteries
	11610	7920300	Saphenous vein graft replacement of four+ coronary arteries
	44561	7921000	Autograft replacement of one coronary artery NEC
	19413	7921100	Autograft replacement of two coronary arteries NEC
	10209	7921200	Autograft replacement of three coronary arteries NEC
	42708	7921300	Autograft replacement of four of more coronary arteries NEC
	70111	7922000	Allograft replacement of one coronary artery
	57241	7922100	Allograft replacement of two coronary arteries
	45886	7922200	Allograft replacement of three coronary arteries
	45370	7922300	Allograft replacement of four or more coronary arteries
	92419	7923000	Prosthetic replacement of one coronary artery
	66664	7923100	Prosthetic replacement of two coronary arteries
	66236	7923200	Prosthetic replacement of three coronary arteries
	67761	7923300	Prosthetic replacement of four or more coronary arteries
	52938	7924000	Revision of bypass for one coronary artery
	67554	7924100	Revision of bypass for two coronary arteries
	31540	7924200	Revision of bypass for three coronary arteries
	101569	7924300	Revision of bypass for four or more coronary arteries
	33718	7925000	Double anastomosis of mammary arteries to coronary arteries
	31519	7925100	Double implant of mammary arteries into coronary arteries
	44723	7925200	Single anast mammary art to left ant descend coronary art
	51507	7925300	Single anastomosis of mammary artery to coronary artery NEC
	68139	7925400	Single implantation of mammary artery into coronary artery
	62608	7926000	Double anastom thoracic arteries to coronary arteries NEC
	67591	7926200	Single anastomosis of thoracic artery to coronary artery NEC
	60753	7926300	Single implantation thoracic artery into coronary artery NEC
	5744	7927500	Open angioplasty of coronary artery
	18670	7928000	Percut transluminal balloon angioplasty one coronary artery
	33735	7928100	Percut translum balloon angioplasty mult coronary arteries
	42462	7928200	Percut translum balloon angioplasty bypass graft coronary a
	86071	7928300	Percut translum cutting balloon angioplasty coronary artery
	22828	7929000	Percutaneous transluminal laser coronary angioplasty
	33650	7929100	Percut transluminal coronary thrombolysis with streptokinase
	40996	7929111	Percut translum coronary thrombolytic therapy- streptokinase
	66583	7929200	Percut translum inject therap subst to coronary artery NEC
	19046	7929300	Rotary blade coronary angioplasty
	8942	7929400	Insertion of coronary artery stent
	42304	7929500	Insertion of drug-eluting coronary artery stent
	93618	7929600	Percutaneous transluminal atherectomy of coronary artery
	5904	792..00	Coronary artery operations
	737	792..11	Coronary artery bypass graft operations
	18249	7920.00	Saphenous vein graft replacement of coronary artery
	7137	7920y00	Saphenous vein graft replacement of coronary artery OS
	51515	7920z00	Saphenous vein graft replacement coronary artery NOS
	9414	7921.00	Other autograft replacement of coronary artery
	61310	7921y00	Other autograft replacement of coronary artery OS
	7609	7921z00	Other autograft replacement of coronary artery NOS
	31556	7922.00	Allograft replacement of coronary artery
	59423	7922y00	Other specified allograft replacement of coronary artery
	48767	7922z00	Allograft replacement of coronary artery NOS
	19402	7923.00	Prosthetic replacement of coronary artery
	19193	7923z00	Prosthetic replacement of coronary artery NOS
	33461	7924.00	Revision of bypass for coronary artery
	114714	7924400	Revision of connection of thoracic artery to coronary artery
	97953	7924y00	Other specified revision of bypass for coronary artery
	57634	7924z00	Revision of bypass for coronary artery NOS
	37682	7925.00	Connection of mammary artery to coronary artery
	48822	7925011	LIMA sequential anastomosis
	92233	7925012	RIMA sequential anastomosis
	22647	7925311	LIMA single anastomosis
	68123	7925312	RIMA single anastomosis
	37719	7925y00	Connection of mammary artery to coronary artery OS
	56990	7925z00	Connection of mammary artery to coronary artery NOS
	96804	7926.00	Connection of other thoracic artery to coronary artery
	114069	7926y00	Connection of other thoracic artery to coronary artery OS
	72780	7926z00	Connection of other thoracic artery to coronary artery NOS
	2901	7928.00	Transluminal balloon angioplasty of coronary artery
	41547	7928y00	Transluminal balloon angioplasty of coronary artery OS
	732	7928z00	Transluminal balloon angioplasty of coronary artery NOS
	24888	7929.00	Other therapeutic transluminal operations on coronary artery
	6182	7929y00	Other therapeutic transluminal op on coronary artery OS
	31679	7929z00	Other therapeutic transluminal op on coronary artery NOS
	22020	792B000	Endarterectomy of coronary artery NEC
	55598	792C.00	Other replacement of coronary artery
	55092	792C000	Replacement of coronary arteries using multiple methods
	93828	792Cy00	Other specified replacement of coronary artery
	70755	792Cz00	Replacement of coronary artery NOS
	34963	792D.00	Other bypass of coronary artery
	3159	792Dy00	Other specified other bypass of coronary artery
	33471	792Dz00	Other bypass of coronary artery NOS
	43939	793G.00	Perc translumin balloon angioplasty stenting coronary artery
	60067	793G000	Perc translum ball angio insert 1-2 drug elut stents cor art
	87849	793G100	Perc tran ball angio ins 3 or more drug elut stents cor art
	85947	793G200	Perc translum balloon angioplasty insert 1-2 stents cor art
	92927	793G300	Percutaneous cor balloon angiop 3 more stents cor art NEC
	96537	793Gy00	OS perc translumina balloon angioplast stenting coronary art
	61208	793Gz00	Perc translum balloon angioplasty stenting coronary art NOS
	18913	ZV45700	[V]Presence of aortocoronary bypass graft
	18643	ZV45800	[V]Presence of coronary angioplasty implant and graft
	5030	ZV45K00	[V]Presence of coronary artery bypass graft
	5674	ZV45K11	[V]Presence of coronary artery bypass graft - CABG
	6980	ZV45L00	[V]Status following coronary angioplasty NOS
Myocardial infarction ever
	50372	14AH.00	H/O: Myocardial infarction in last year
	7783	323..00	ECG: myocardial infarction
	61670	889A.00	Diab mellit insulin-glucose infus acute myocardial infarct
	68357	G31y100	Microinfarction of heart
	17133	G30A.00	Mural thrombosis
	23579	G310.00	Postmyocardial infarction syndrome
	21844	G31y300	Transient myocardial ischaemia
	4017	G32..00	Old myocardial infarction
	16408	G32..11	Healed myocardial infarction
	17464	G32..12	Personal history of myocardial infarction
	29421	G344.00	Silent myocardial ischaemia
	35674	14A3.00	H/O: myocardial infarct <60
	40399	14A4.00	H/O: myocardial infarct >60
	13566	G30..11	Attack - heart
	1204	G30..14	Heart attack
	28736	G30y000	Acute atrial infarction
	36423	G36..00	Certain current complication follow acute myocardial infarct
	23708	G361.00	Atrial septal defect/curr comp folow acut myocardal infarct
	29553	G366.00	Thrombosis atrium,auric append&vent/curr comp foll acute MI
	35119	G501.00	Post infarction pericarditis
	113358	Gyu3100	[X]Other current complications following acute myocard infarct
	59032	323Z.00	ECG: myocardial infarct NOS
	241	G30..00	Acute myocardial infarction
	2491	G30..12	Coronary thrombosis
	30421	G30..13	Cardiac rupture following myocardial infarction (MI)
	1677	G30..15	MI - acute myocardial infarction
	13571	G30..16	Thrombosis - coronary
	17689	G30..17	Silent myocardial infarction
	12139	G300.00	Acute anterolateral infarction
	5387	G301.00	Other specified anterior myocardial infarction
	40429	G301000	Acute anteroapical infarction
	17872	G301100	Acute anteroseptal infarction
	14897	G301z00	Anterior myocardial infarction NOS
	8935	G302.00	Acute inferolateral infarction
	29643	G303.00	Acute inferoposterior infarction
	23892	G304.00	Posterior myocardial infarction NOS
	14898	G305.00	Lateral myocardial infarction NOS
	63467	G306.00	True posterior myocardial infarction
	3704	G307.00	Acute subendocardial infarction
	9507	G307000	Acute non-Q wave infarction
	10562	G307100	Acute non-ST segment elevation myocardial infarction
	1678	G308.00	Inferior myocardial infarction NOS
	30330	G309.00	Acute Q-wave infarct
	32854	G30B.00	Acute posterolateral myocardial infarction
	29758	G30X.00	Acute transmural myocardial infarction of unspecif site
	12229	G30X000	Acute ST segment elevation myocardial infarction
	34803	G30y.00	Other acute myocardial infarction
	62626	G30y100	Acute papillary muscle infarction
	41221	G30y200	Acute septal infarction
	46017	G30yz00	Other acute myocardial infarction NOS
	14658	G30z.00	Acute myocardial infarction NOS
	18842	G35..00	Subsequent myocardial infarction
	45809	G350.00	Subsequent myocardial infarction of anterior wall
	38609	G351.00	Subsequent myocardial infarction of inferior wall
	72562	G353.00	Subsequent myocardial infarction of other sites
	46166	G35X.00	Subsequent myocardial infarction of unspecified site
	24126	G360.00	Haemopericardium/current comp folow acut myocard infarct
	37657	G362.00	Ventric septal defect/curr comp fol acut myocardal infarctn
	59189	G363.00	Ruptur cardiac wall w'out haemopericard/cur comp fol ac MI
	59940	G364.00	Ruptur chordae tendinae/curr comp fol acute myocard infarct
	69474	G365.00	Rupture papillary muscle/curr comp fol acute myocard infarct
	32272	G38..00	Postoperative myocardial infarction
	46112	G380.00	Postoperative transmural myocardial infarction anterior wall
	46276	G381.00	Postoperative transmural myocardial infarction inferior wall
	41835	G384.00	Postoperative subendocardial myocardial infarction
	68748	G38z.00	Postoperative myocardial infarction, unspecified
	96838	Gyu3400	[X]Acute transmural myocardial infarction of unspecif site
	99991	Gyu3600	[X]Subsequent myocardial infarction of unspecified site
	100139	14AT.00	History of myocardial infarction
	8246	322..00	ECG: myocardial ischaemia
	35287	322Z.00	ECG: myocardial ischaemia NOS
	106812	G383.00	Postoperative transmural myocardial infarction unspec site
	109035	Gyu3500	[X]Subsequent myocardial infarction of other sites
Cardiomyopathy
	3499	G554300	Hypertrophic non-obstructive cardiomyopathy
	3204	G55..00	Cardiomyopathy
	4915	G555.00	Alcoholic cardiomyopathy
	5141	G554000	Congestive cardiomyopathy
	7320	G343.00	Ischaemic cardiomyopathy
	7535	G554400	Primary dilated cardiomyopathy
	8010	G551.00	Hypertrophic obstructive cardiomyopathy
	9402	G55y.11	Secondary dilated cardiomyopathy
	22993	G55z.00	Cardiomyopathy NOS
	55850	G558.00	Cardiomyopathy in disease EC
	40095	L186500	Cardiomyopathy in the puerperium
	40834	G554z00	Other primary cardiomyopathy NOS
	41488	G554100	Constrictive cardiomyopathy
	42043	G55y.00	Secondary cardiomyopathy NOS
	68685	G552.00	Obscure African cardiomyopathy
	68766	G554011	Congestive obstructive cardiomyopathy
	70648	Gyu5M00	[X]Other hypertrophic cardiomyopathy
	64673	G557z00	Nutritional and metabolic cardiomyopathy NOS
	64837	G558200	Dystrophic cardiomyopathy
	58938	G55y000	Cardiomyopathy due to drugs and other external agents
	57306	G554.00	Other primary cardiomyopathies
	100966	G557.00	Nutritional and metabolic cardiomyopathies
	97617	Gyu5P00	[X]Other cardiomyopathies
	97780	G559.00	Arrhythmogenic right ventricular cardiomyopathy
	98020	G558z00	Cardiomyopathy in diseases EC, NOS
	98634	Gyu5R00	[X]Cardiomyopathy in metabolic diseases CE
	92266	Gyu5N00	[X]Other restrictive cardiomyopathy
	114348	G556.00	Cardiomyopathy in Chagas's disease
	105651	G558400	Amyloid cardiomyopathy
	104529	G55A.11	Tachycardia-induced cardiomyopathy
	104658	G554511	Stress cardiomyopathy
	102955	G55A.00	Tachycardiomyopathy
	15058	14A6.00	H/O: heart failure
	46912	14AM.00	H/O: Heart failure in last year
	9913	1O1..00	Heart failure confirmed
	106198	661M500	Heart failure self-management plan agreed
	18853	662f.00	New York Heart Association classification - class I
	13189	662g.00	New York Heart Association classification - class II
	19066	662h.00	New York Heart Association classification - class III
	51214	662i.00	New York Heart Association classification - class IV
	83502	662p.00	Heart failure 6 month review
	12366	662T.00	Congestive heart failure monitoring
	30779	662W.00	Heart failure annual review
	105002	679W100	Education about deteriorating heart failure
	95835	679X.00	Heart failure education
	24503	8B29.00	Cardiac failure therapy
	105542	8CeC.00	Preferred place of care for next exacerbation heart failure
	32945	8CL3.00	Heart failure care plan discussed with patient
	103732	8CMK.00	Has heart failure management plan
	106008	8CMW800	Heart failure clinical pathway
	32898	8H2S.00	Admit heart failure emergency
	17851	8HBE.00	Heart failure follow-up
	70619	8HHz.00	Referral to heart failure exercise programme
	71235	8Hk0.00	Referred to heart failure education group
	19002	9N2p.00	Seen by community heart failure nurse
	19380	9Or0.00	Heart failure review completed
	22262	G1yz100	Rheumatic left ventricular failure
	72668	G210100	Malignant hypertensive heart disease with CCF
	52127	G211100	Benign hypertensive heart disease with CCF
	62718	G21z100	Hypertensive heart disease NOS with CCF
	5695	G41z.11	Chronic cor pulmonale
	5141	G554000	Congestive cardiomyopathy
	68766	G554011	Congestive obstructive cardiomyopathy
	2062	G58..00	Heart failure
	398	G580.00	Congestive heart failure
	23707	G580000	Acute congestive heart failure
	32671	G580100	Chronic congestive heart failure
	2906	G580.11	Congestive cardiac failure
	10079	G580.12	Right heart failure
	10154	G580.13	Right ventricular failure
	9524	G580.14	Biventricular failure
	27884	G580200	Decompensated cardiac failure
	11424	G580300	Compensated cardiac failure
	94870	G580400	Congestive heart failure due to valvular disease
	884	G581.00	Left ventricular failure
	5255	G581000	Acute left ventricular failure
	1223	G58..11	Cardiac failure
	5942	G581.13	Impaired left ventricular function
	27964	G582.00	Acute heart failure
	104275	G584.00	Right ventricular failure
	4024	G58z.00	Heart failure NOS
	17278	G58z.12	Cardiac failure NOS
	8966	G5yy900	Left ventricular systolic dysfunction
	12550	G5yyA00	Left ventricular diastolic dysfunction
	101138	G583.00	Heart failure with normal ejection fraction
	101137	G583.11	HFNEF - heart failure with normal ejection fraction
	106897	G583.12	Heart failure with preserved ejection fraction
	21837	G232.00	Hypertensive heart&renal dis wth (congestive) heart failure
	57987	G234.00	Hyperten heart&renal dis+both(congestv)heart and renal fail
	8464	G400.00	Acute cor pulmonale
	15782	G41z.00	Chronic cor pulmonale
	20822	Q48y100	Congenital cardiac failure
	11284	585f.00	Echocardiogram shows left ventricular systolic dysfunction
	11351	585g.00	Echocardiogram shows left ventricular diastolic dysfunction
	26115	8HHb.00	Referral to heart failure nurse
	48897	8HTL.00	Referral to heart failure clinic
	106680	8HTL000	Referral to rapid access heart failure clinic
	12627	9N0k.00	Seen in heart failure clinic
	96799	G5y4z00	Post cardiac operation heart failure NOS
	104876	G5yyB00	Right ventricular diastolic dysfunction
	104333	G5yyC00	Diastolic dysfunction
	20324	R2y1000	[D]Cardiorespiratory failure
	68682	SP11100	Cardiac insufficiency as a complication of care
	66306	SP11111	Heart failure as a complication of care
	63548	SP11200	Cardiorespiratory failure as a complication of care
Valvular disease
	10078	G13..00	Diseases of mitral and aortic valves
	40582	G544000	Disorders of both aortic and tricuspid valves
	18100	G12..00	Rheumatic aortic valve disease
	7963	G121.12	Aortic regurgitation - rheumatic
	561	G540.16	Mitral regurgitation
	999	G541100	Aortic stenosis, non-rheumatic
	1005	G541212	Aortic regurgitation alone, cause unspecified
	1007	G541200	Aortic incompetence alone, cause unspecified
	1267	G11..00	Mitral valve diseases
	1294	G540.15	Mitral valve prolapse
	1779	G542000	Tricuspid incompetence, non-rheumatic
	1885	G110.00	Mitral stenosis
	2343	G541300	Aortic stenosis alone, cause unspecified
	2817	G542.00	Tricuspid valve disorders, non-rheumatic
	6077	G543215	Pulmonary regurgitation, cause unspecified
	8274	G130.00	Mitral and aortic stenosis
	9286	G140413	Tricuspid regurgitation, cause unspecified
	9391	G120.00	Rheumatic aortic stenosis
	9450	G540.14	Mitral valve regurgitation
	9591	G541500	Aortic stenosis
	10111	G54z100	Stenosis of unspecified heart valve
	10187	G541012	Aortic regurgitation, non-rheumatic
	10964	G541400	Aortic valve stenosis with insufficiency
	14723	G543100	Pulmonary stenosis, non-rheumatic
	14998	G541000	Aortic incompetence, non-rheumatic
	15496	G543012	Pulmonary regurgitation, non-rheumatic
	15640	G543011	Pulmonary insufficiency, non-rheumatic
	16373	G140.00	Tricuspid valve disease NEC
	16545	G11..11	Rheumatic mitral valve disease
	21807	G111.11	Mitral incompetence - rheumatic
	21980	G140111	Tricuspid regurgitation - rheumatic
	22003	G54z013	Regurgitation of unspecified heart valve
	22837	G111.12	Mitral regurgitation - rheumatic
	28850	G54..11	Heart valve disorders - non rheumatic
	29158	G13z.00	Mitral and aortic valve disease NOS
	31505	G140000	Rheumatic tricuspid stenosis
	31727	G133.00	Mitral and aortic incompetence
	31839	G540200	Mitral valve prolapse
	32211	G121.00	Rheumatic aortic insufficiency
	32435	G110.11	Rheumatic mitral stenosis
	33262	G132.00	Mitral insufficiency and aortic stenosis
	33907	G132.13	Mitral regurgitation and aortic stenosis
	34240	G540100	Mitral incompetence, cause unspecified
	34869	G140412	Tricuspid incompetence, cause unspecified
	34932	G543400	Pulmonary valve stenosis with insufficiency
	35372	G542012	Tricuspid regurgitation, non-rheumatic
	35724	G542100	Tricuspid stenosis, non-rheumatic
	36768	G141z00	Rheumatic pulmonary valve disease NOS
	38299	G543213	Pulmonary insufficiency, cause unspecified
	40949	G540.12	Mitral valve insufficiency
	42128	G140400	Tricuspid insufficiency, cause unspecified
	42239	G140112	Tricuspid incompetence - rheumatic
	44167	G141.00	Rheumatic pulmonary valve disease
	44328	G112.13	Mitral stenosis with regurgitation
	44488	G112.00	Mitral stenosis with insufficiency
	46736	G543200	Pulmonary incompetence, cause unspecified
	49355	G131.00	Mitral stenosis and aortic insufficiency
	49551	G140514	Tricuspid stenosis and regurgitation, cause unspecified
	50809	G12z.00	Rheumatic aortic valve disease NOS
	50983	G112.12	Mitral stenosis with incompetence
	51879	G111.00	Rheumatic mitral insufficiency
	52271	G542200	Nonrheumatic tricuspid valve stenosis with insufficiency
	54088	G141100	Rheumatic pulmonary insufficiency
	56029	G140300	Tricuspid stenosis, cause unspecified
	58810	G541211	Aortic insufficiency alone, cause unspecified
	60266	G140100	Rheumatic tricuspid insufficiency
	61250	G131.13	Mitral stenosis and aortic incompetence
	61878	G543311	Pulmonary stenosis, cause unspecified
	62186	G14021Y	Rheumatic tricuspid stenosis and incompetence
	62207	G141000	Rheumatic pulmonary stenosis
	72306	G140500	Tricuspid stenosis and insufficiency, cause unspecified
	72613	G140z00	Rheumatic tricuspid valve disease NOS
	89579	G54z014	Insufficiency of unspecified heart valve
	93113	G14021X	Rheumatic tricuspid stenosis and regurgitation
	93114	G140200	Rheumatic tricuspid stenosis and insufficiency
	94521	Gyu1100	[X]Other rheumatic aortic valve diseases
	94872	G133.11	Mitral and aortic insufficiency
	7276	7914200	Prosthetic replacement of valve of heart NEC
	17334	14T3.00	H/O: artificial heart valve
	19390	7910200	Prosthetic replacement of mitral valve
	28871	ZV43300	[V]Has artificial heart valve
	30567	7910211	Bjork-Shiley prosthetic replacement of mitral valve
	35812	7911200	Prosthetic replacement of aortic valve
	36734	7914212	Starr prosthetic replacement of valve of heart
	40264	ZV45H00	[V]Presence of prosthetic heart valve
	57318	7910212	Bjork-Shiley prosthetic replacement of mitral valve
	63601	7913200	Prosthetic replacement of pulmonary valve
	66201	7912200	Prosthetic replacement of tricuspid valve
	39763	7911100	Xenograft replacement of aortic valve
	43778	7911000	Allograft replacement of aortic valve
	43923	7913000	Allograft replacement of pulmonary valve
	46135	7914211	Edwards prosthetic replacement of valve of heart
	49592	7910213	Carpentier prosthetic replacement of mitral valve
	51658	7910100	Xenograft replacement of mitral valve
	69189	7914100	Xenograft replacement of valve of heart NEC
	72761	7914000	Allograft replacement of valve of heart NEC
	73904	7910214	Edwards prosthetic replacement of mitral valve
	89936	7913100	Xenograft replacement of pulmonary valve
	93158	7910000	Allograft replacement of mitral valve
	98580	7912000	Allograft replacement of tricuspid valve
	98783	7912100	Xenograft replacement of tricuspid valve
	1756	7911.12	Replacement of aortic valve
	3731	7910300	Replacement of mitral valve NEC
	3911	7910.12	Replacement of mitral valve
	5643	7914300	Replacement of valve of heart NEC
	6631	14S4.00	H/O: heart valve recipient
	15133	7911300	Replacement of aortic valve NEC
	18780	ZV42200	[V]Heart valve transplanted
	29887	7914.11	Replacement of unspecified valve of heart
	32930	7912300	Replacement of tricuspid valve NEC
	38894	7913.12	Replacement of pulmonary valve
	47014	7912.11	Replacement of tricuspid valve
	60533	7913300	Replacement of pulmonary valve NEC
	100482	7911500	Transapical aortic valve implantation
	3169	791z.00	Heart valve and adjacent structures operations NOS
	4900	7918.00	Other open operations on valve of heart
	7894	7910.00	Plastic repair of mitral valve
	9396	7918000	Annuloplasty of mitral valve
	9498	7911.00	Plastic repair of aortic valve
	15910	7914z00	Plastic repair of unspecified valve of heart NOS
	16544	7916z11	Heart valvotomy NEC
	16636	7916.11	Open heart valvotomy
	17141	7916100	Open aortic valvotomy
	17257	7915000	Revision of plastic repair of mitral valve
	17812	7916000	Open mitral valvotomy
	19246	7917000	Closed mitral valvotomy
	20221	7917z00	Closed incision of valve of heart NOS
	22582	7910400	Mitral valvuloplasty NEC
	26153	7918100	Annuloplasty of tricuspid valve
	26168	7912.00	Plastic repair of tricuspid valve
	29481	7917.11	Closed heart valvotomy
	29732	7916300	Open pulmonary valvotomy
	30014	7913.11	Pulmonary valvuloplasty
	30705	7918200	Annuloplasty of valve of heart NEC
	34958	7911.11	Aortic valvuloplasty
	36638	7910.11	Mitral valvuloplasty
	36795	7919300	Percutaneous transluminal pulmonary valvotomy
	38607	7917300	Closed pulmonary valvotomy
	39828	7919100	Percutaneous transluminal aortic valvotomy
	39972	7915300	Revision of plastic repair of pulmonary valve
	39996	7919.11	Percutaneous transluminal valvotomy
	40086	7911y00	Other specified plastic repair of aortic valve
	41168	7910z00	Plastic repair of mitral valve NOS
	41169	7915.00	Revision of plastic repair of valve of heart
	42748	7917100	Closed aortic valvotomy
	44690	7918y00	Other specified other open operation on valve of heart
	45256	7915100	Revision of plastic repair of aortic valve
	46836	7913.00	Plastic repair of pulmonary valve
	48333	791y.00	Heart valve or adjacent structures operations OS
	49379	7918z00	Other open operation on valve of heart NOS
	50398	7914400	Valvuloplasty of heart NEC
	50649	7913400	Pulmonary valvuloplasty NEC
	51940	7917311	Brock pulmonary valvulotomy
	53164	7911400	Aortic valvuloplasty NEC
	53413	7918111	De Vega tricuspid annuloplasty
	53696	7919000	Percutaneous transluminal mitral valvotomy
	53804	7911z00	Plastic repair of aortic valve NOS
	60265	7919400	Percutaneous transluminal valvuloplasty
	60957	7910y00	Other specified plastic repair of mitral valve
	61108	7914.00	Plastic repair of unspecified valve of heart
	61427	7915200	Revision of plastic repair of tricuspid valve
	63499	7915y00	Other specified revision of plastic repair of valve of heart
	67931	7916200	Open tricuspid valvotomy
	72417	7912z00	Plastic repair of tricuspid valve NOS
	72523	7912y00	Other specified plastic repair of tricuspid valve
	73967	7913y00	Other specified plastic repair of pulmonary valve
	85856	7910411	Mitral valve repair NEC
	92070	7911411	Aortic valve repair NEC
	92226	791D000	Tricuspid valvectomy
	93924	7912.12	Tricuspid valvuloplasty
	93968	791D.00	Excision of valve of heart
	94345	7913z00	Plastic repair of pulmonary valve NOS
	95799	7913411	Pulmonary valve repair NEC
	95817	7914y00	Other specified plastic repair of unspecified valve of heart
	96199	7912511	Tricuspid valve repair NEC
	96316	7918400	Closure of tricuspid valve
	99557	7912500	Tricuspid valvuloplasty NEC
	99614	7917200	Closed tricuspid valvotomy
Pericarditis for >6 months of pericardectomy
	15090	793A.11	Pericardiectomy
	18877	G53yz11	Chronic pericarditis
	26245	793C.11	Pericardiotomy
	20157	G532.00	Constrictive pericarditis
	50720	G531.00	Adhesive pericarditis
	44376	G10..00	Chronic rheumatic pericarditis
	44160	793C.00	Incision of pericardium
	65369	793Az00	Excision of pericardium NOS
	65807	G532z00	Constrictive pericarditis NOS
	72264	793A100	Delorme pericardiectomy
	72414	793A.00	Excision of pericardium
	72628	G102.00	Chronic rheumatic myopericarditis
	96101	G531z00	Adhesive pericarditis NOS
	100300	793Cz00	Incision of pericardium NOS
	108564	793Ay00	Other specified excision of pericardium
Claudication for 6 months
	9099	7A47.00	Other emergency bypass of femoral artery or popliteal artery
	100113	7A47.12	Other emergency bypass of common femoral artery
	63238	7A47.13	Other emergency bypass of deep femoral artery
	97606	7A47.15	Other emergency bypass of superficial femoral artery
	11766	7A47.16	Other emergency bypass of femoral artery
	48939	7A47C00	Emerg bypass femoral artery by fem/fem art anastomosis NEC
	24692	7A48.00	Other bypass of femoral artery or popliteal artery
	37787	7A48.12	Other bypass of common femoral artery
	113851	7A48.13	Other bypass of deep femoral artery
	18060	7A48.14	Other bypass of femoral artery
	40732	7A48.16	Other bypass of superficial femoral artery
	27580	7A48000	Bypass femoral artery by fem/pop art anast c prosthesis NEC
	28030	7A48200	Bypass femoral artery by fem/pop art anast c vein graft NEC
	39877	7A48400	Bypass femoral artery by fem/tib art anast c prosthesis NEC
	41823	7A48600	Bypass femoral artery by fem/tib art anast c vein graft NEC
	67982	7A48800	Bypass femoral artery by fem/peron a anast c prosthesis NEC
	53675	7A48A00	Bypass femoral artery by fem/peron a anast c vein graft NEC
	45428	7A48C00	Bypass femoral artery by femoral/femoral art anastomosis NEC
	42640	7A48y00	Other bypass of femoral artery or popliteal artery OS
	2066	7A48z00	Other bypass of femoral artery or popliteal artery NOS
	6356	7A4B000	Percutaneous transluminal angioplasty of femoral artery
	29112	7A4B100	Percutaneous transluminal angioplasty of popliteal artery
	38907	G73y.00	Other specified peripheral vascular disease
	4325	G73yz00	Other specified peripheral vascular disease NOS
	3530	G73z.00	Peripheral vascular disease NOS
	2760	G73zz00	Peripheral vascular disease NOS
	7694	G76z100	Femoral artery occlusion
	9554	G76z200	Popliteal artery occlusion
	73961	Gyu7400	[X]Other specified peripheral vascular diseases
	1517	G73z000	Intermittent claudication
	6853	G73z011	Claudication
	101866	G73z012	Vascular claudication
	105317	G734.00	Peripheral arterial disease
	34153	7A10200	Axillo-bifemoral bypass graft
	40302	7A10300	Axillo-unifemoral PTFE bypass graft
	36952	7A12.00	Other bypass of bifurcation of aorta
	14895	7A12111	Aorto bifemoral graft
	28166	7A12112	Dacron aortofemoral Y graft
	3778	7A12311	Aorto biiliac graft
	42465	7A12312	Dacron aortoiliac Y graft
	55825	7A12y00	Other specified other bypass of bifurcation of aorta
	64798	7A12z00	Other bypass of bifurcation of aorta NOS
	44250	7A41000	Emerg bypass iliac art by iliac/femoral art anastomosis NEC
	43648	7A41211	Emergency femoro-femoral prosthetic cross over graft
	30989	7A41311	Femoro-femoral prosthetic cross over graft
	68141	7A41400	Emerg bypass comm iliac art by aorta/com iliac art anast NEC
	66917	7A41600	Emerg bypass leg artery by aorta/com fem art anastomosis NEC
	55554	7A41B00	Bypass leg artery by aorta/com femoral art anastomosis NEC
	66804	7A41C00	Bypass leg artery by aorta/deep femoral art anastomosis NEC
	41768	7A41F00	Ilio-femoral prosthetic cross over graft
	62818	7A42000	Endarterectomy and patch repair of iliac artery
	36065	7A42011	Endarterectomy and patch repair of common iliac artery
	59602	7A42012	Iliac endarterectomy and patch
	51211	7A42100	Endarterectomy of iliac artery NEC
	44430	7A42111	Endarterectomy of common iliac artery NEC
	34037	7A43300	Open insertion of iliac artery stent
	7111	7A44300	Insertion of iliac artery stent
	24229	7A44400	Percutaneous transluminal insertion of iliac artery stent
	28894	7A44y00	Other specified transluminal operation on iliac artery
	55877	7A44z00	Transluminal operation on iliac artery NOS
	72491	7A47.11	Other emerg bypass femoral or popliteal art by anastomosis
	39776	7A47.14	Other emergency bypass of popliteal artery
	43651	7A47000	Emerg bypass femoral art by fem/pop art anast c prosth NEC
	67818	7A47100	Emerg bypass popliteal art by pop/pop art anast c prosth NEC
	52342	7A47200	Emerg bypass femoral art by fem/pop a anast c vein graft NEC
	60693	7A47300	Emerg bypass pop art by pop/pop art anast c vein graft NEC
	66820	7A47400	Emerg bypass femoral art by fem/tib art anast c prosth NEC
	96255	7A47600	Emerg bypass femoral art by fem/tib a anast c vein graft NEC
	66879	7A47700	Emerg bypass pop art by pop/tib art anast c vein graft NEC
	62775	7A47B00	Emerg bypass pop art by pop/peron art anast c vein graft NEC
	70922	7A47D00	Emerg bypass popliteal artery by pop/fem art anastomosis NEC
	65692	7A47y00	Other emergency bypass of femoral or popliteal artery OS
	68320	7A47z00	Other emergency bypass of femoral or popliteal artery NOS
	61974	7A48.11	Other bypass of femoral or popliteal artery by anastomosis
	12331	7A48.15	Other bypass of popliteal artery
	64555	7A48100	Bypass popliteal artery by pop/pop a anast c prosthesis NEC
	24097	7A48300	Bypass popliteal artery by pop/pop a anast c vein graft NEC
	60465	7A48500	Bypass popliteal artery by pop/tib a anast c prosthesis NEC
	48700	7A48700	Bypass popliteal artery by pop/tib a anast c vein graft NEC
	68412	7A48B00	Bypass popliteal art by pop/peron art anast c vein graft NEC
	42115	7A48D00	Bypass popliteal artery by pop/fem artery anastomosis NEC
	28777	7A49000	Endarterectomy and patch repair of femoral artery
	52695	7A49100	Endarterectomy and patch repair of popliteal artery
	18816	7A49200	Endarterectomy of femoral artery NEC
	36136	7A49300	Endarterectomy of popliteal artery NEC
	57793	7A49400	Profundoplasty femoral artery & patch repair deep fem artery
	63605	7A49500	Profundoplasty and patch repair of popliteal artery
	47835	7A49600	Profundoplasty of femoral artery NEC
	65669	7A49700	Profundoplasty of popliteal artery NEC
	5702	G73..11	Peripheral ischaemic vascular disease
	1826	G73..12	Ischaemia of legs
	6827	G73..13	Peripheral ischaemia
	23871	G73y100	Peripheral angiopathic disease EC NOS
	23352	7A10100	Bypass aorta by anastomosis axillary to femoral artery NEC
	21927	7A41.00	Other bypass of iliac artery
	101910	7A41.11	Other bypass of iliac artery by anastomosis
	28616	7A41100	Bypass iliac artery by iliac/femoral artery anastomosis NEC
	72448	7A41200	Emerg bypass iliac artery by femoral/femoral art anast NEC
	36443	7A41300	Bypass iliac artery by femoral/femoral art anastomosis NEC
	32492	7A41900	Bypass common iliac artery by aorta/com iliac art anast NEC
	114056	7A41A00	Bypass iliac artery by aorta/ext iliac art anastomosis NEC
	100036	7A41D00	Bypass iliac artery by iliac/iliac artery anastomosis NEC
	112861	7A41E00	Emergency bypass of iliac artery by unspecified anastomosis
	52357	7A41y00	Other specified other bypass of iliac artery
	38921	7A41z00	Other bypass of iliac artery NOS
	10827	7A44000	Percutaneous transluminal angioplasty of iliac artery
Minor tissue loss (pulp space)
	415	N35z.00	Acquired toe deformity NOS
	5414	G732000	Gangrene of toe
	9561	2G63.00	Ischaemic toe
	33978	SA33.00	Degloving injury toe(s)
	53634	R054200	[D]Gangrene of toe in diabetic
	53894	SH55100	Deep full thickness burn of toe(s), with loss of body part
	99251	SA33000	Degloving injury toe
	33745	SH43100	Full thickness burn of a single finger
	34334	S933.00	Degloving injury, finger
	41555	S933000	Degloving injury, finger unspecified
	39949	G732200	Gangrene of finger
	70954	S933100	Degloving injury, finger, multiple
	56881	SH45.11	Deep third degree burn of finger with loss of a body part
	34871	7M21700	Hand - thenar flap
	51057	G732300	Gangrene of thumb
	43195	S934.00	Degloving injury, thumb
	33621	7L08100	Amputation of phalanx of toe
	32766	S960800	Traumatic amputation finger tip, type 2 (pulp and nail loss)
	27543	S960600	Traumatic amputation, finger tip
	21262	7L05200	Amputation of phalanx of finger
	54156	S960700	Traumatic amputation finger tip, type 1 (pulp only involved)
	47834	S960200	Traumatic amputation, finger, through P.I.P.J.
	52320	S960900	Traumatic amputation finger tip, type 3
	50680	S950400	Traumatic amputation, thumb tip
	53206	S960100	Traumatic amputation, finger, proximal phalanx
	45763	7L05400	Amputation through phalanx of finger
	71312	S960300	Traumatic amputation, finger, middle phalanx
	71981	S950500	Traumatic amputation thumb tip, type 1 (pulp only involved)
	70117	S950200	Traumatic amputation, thumb, proximal phalanx
	61172	S960400	Traumatic amputation, finger, through D.I.P.J.
	95327	S950600	Traumatic amputation thumb tip, type 2 (pulp and nail loss)
	94370	S950800	Traumatic amputation thumb tip, type 4
	113384	S950300	Traumatic amputation, thumb, through interphalangeal joint
	104813	S950700	Traumatic amputation thumb tip, type 3
	31785	7L08400	Terminalisation of hallux
Significant tissue loss ever
	31005	ZV6F200	[V]Acquired absence of upper limb above wrist
	93932	ZV6F.00	[V]Acquired absence of limb
	100463	ZV6F300	[V]Acquired absence of both upper limbs, any level
	35980	S96X.00	Comb traum amp of (part of) fing(s) + oth part wrist/hand
	61755	ZV6F100	[V]Acquired absence of hand and wrist
	99717	Syu6H00	[X]Comb traum amp of (part of) fing(s) + oth part wrist/hand
	113986	ZV6F400	[V]Acquired absence of foot and ankle
	434	7L05300	Amputation of finger NEC
	2228	S96..00	Traumatic amputation of finger(s)
	1248	7L05100	Amputation of thumb
	2361	7L06300	Amputation through knee
	3245	7L08.00	Amputation of toe
	3344	7L07.00	Amputation of foot
	3590	7L06400	Amputation below knee
	3701	7L06.00	Amputation of leg
	3779	7L06200	Amputation above knee
	5289	SA8..00	Traumatic amputation of limb
	6955	14N4.00	H/O: limb amputation
	6288	7L05.00	Amputation of hand
	9488	7L05600	Terminalisation of finger
	11765	2G46.00	O/E - Amputated right below knee
	12206	2G42.00	O/E - Amputated right leg
	11242	2G47.00	O/E - Amputated left below knee
	12563	2G44.00	O/E - Amputated right above knee
	15010	7L06z00	Amputation of leg NOS
	15011	14N4.11	Amputee - limb
	15071	7L08z00	Amputation of toe NOS
	15170	7L07000	Amputation through ankle
	16207	7L07z00	Amputation of foot NOS
	15915	7L08y00	Other specified amputation of toe
	18935	7L04.00	Amputation of arm
	37958	7L07312	Ray transmetatarsal amputation
	33565	7L07212	Tarsometatarsal amputation
	31336	SA5..00	Traumatic amputation of toe(s)
	31414	S97..11	Traumatic amputation of arm
	33714	7L08300	Amputation lesser toe
	36247	SA6..00	Traumatic amputation of foot
	29351	7L04z00	Amputation of arm NOS
	31916	7L07012	Syme amputation of foot through ankle
	34309	7L05500	Terminalisation of thumb
	32049	14N4100	H/O: lower limb amputation
	32146	S97X.00	Traumatic amputation of forearm, level unspecified
	34646	7L05z00	Amputation of hand NOS
	24221	2G62.00	O/E - Amputated left toe
	27350	7L06000	Hindquarter amputation
	27366	7L04300	Amputation through forearm
	27453	SA7..00	Traumatic amputation of leg(s)
	20099	S95..00	Traumatic amputation of thumb
	20105	7L04200	Amputation above elbow
	24667	2G61.00	O/E - Amputated right toe
	27690	S96z.00	Traumatic amputation of finger NOS
	25248	7L08000	Amputation hallux
	28130	7L07300	Amputation through metatarsal bones
	25326	SA76.00	Traumatic bilateral amputation of leg, without complication
	25347	2G43.00	O/E - Amputated left leg
	21167	2G45.00	O/E - Amputated left above knee
	51330	7L06y00	Other specified amputation of leg
	53644	SA50.00	Traumatic amputation of toe(s) without complication
	49383	SC3D300	Sequelae/crushing injury+traumatic amputation of lower limb
	47290	S970X00	Traumatic amputation of wrist and hand, level unspecified
	52019	SR40.00	Traumatic amputation of both hands
	49808	7L04312	Krukenberg amputation of arm below elbow
	52033	7L06014	King hindquarter amputation
	54211	7L06412	Burgess amputation of leg below knee
	52202	7L04311	Amputation of arm below elbow
	47889	7L07y00	Other specified amputation of foot
	47940	7L06011	Ferre hindquarter amputation
	50090	TB05.00	Amputation of limb(s) with complication, without blame
	50589	7L06012	Gordon - Taylor hindquarter amputation
	50610	SA60.00	Traumatic unilateral amputation of foot without complication
	48492	7L08011	Amputation great toe
	51017	7L07311	Chopart midtarsal amputation
	48899	7L08500	Terminalisation of lesser toe
	48929	7L07211	Lisfranc tarsometatarsal amputation
	42599	S97..00	Traumatic amputation of arm and hand
	40307	7L09000	Reamputation at higher level
	40400	S970.00	Traumatic unilat amputation below elbow without complication
	42881	7L05y00	Other specified amputation of hand
	38526	S960.00	Traumatic amputation of finger without complication
	42989	SA5z.00	Traumatic amputation of toe(s) NOS
	45713	S961.00	Traumatic amputation of finger with complication
	43332	7L04000	Forequarter amputation
	43598	SA78.00	Traumatic amputation at level between hip and knee
	46186	2G57.00	O/E - Amputated left forefoot
	39436	2G56.00	O/E - Amputated right forefoot
	39553	7L06314	Gritti-Stokes disarticulation of knee
	70802	SA51.00	Traumatic amputation of toe(s) with complication
	72937	S972.00	Traumatic unilat amputation above elbow without complication
	66880	SA50000	Traumatic amputation, lesser toe
	71079	S951.00	Traumatic amputation of thumb with complication
	71110	7L06212	Amputation of leg through thigh
	69330	SA72.00	Traumatic unilat amputation, above knee without complication
	69518	14N4Z00	H/O: limb amputation NOS
	67771	S950.00	Traumatic amputation of thumb without complication
	71938	SA77.00	Traumatic bilateral amputation of leg with complication
	70129	14N4000	H/O: upper limb amputation
	68074	SR41.00	Traumatic amputation of both feet
	72257	SA7X.00	Traumatic amputation of lower leg, level unspecified
	72312	SA7z.00	Traumatic amputation of leg NOS
	70453	S97z.00	Traumatic amputation of arm and hand NOS
	72446	S971.00	Traumatic unilat amputation, below elbow, with complication
	72565	SA72100	Traumatic amputation, through thigh
	68507	SA71.00	Traumatic unilat amputation, below knee, with complication
	72661	SA6z.00	Traumatic amputation of foot NOS
	57798	S97..12	Traumatic amputation of hand
	64671	SA50200	Traumatic amputation, multiple toes
	62648	SC3C300	Seq of crushing injury+traumatic amputation of upper limb
	60867	7L07z11	Hey amputation of foot
	63440	S970200	Traumatic amputation, through wrist
	59192	SA70.00	Traumatic unilat amputation, below knee without complication
	63589	7L06111	Boyd disarticulation of hip
	63638	SR43.00	Traumatic amputation/1 foot and other leg [any lev,exc foot]
	64230	S970300	Traumatic amputation, hand, through metacarpals
	61851	S95z.00	Traumatic amputation of thumb NOS
	61918	SA72000	Traumatic amputation, through knee
	57508	SR42.00	Traumatic amputation/one hand+other arm [any level,exc hnd]
	62099	7L06312	Callander disarticulation of knee
	60132	SR4..00	Traumatic amputations involving multiple body regions
	97164	7L06311	Batch disarticulation of knee
	99033	Syu8F00	[X]Traumatic amputation of lower leg, level unspecified
	97895	7L06411	Boyd amputation of leg below knee
	96189	SA70100	Traumatic amputation, leg
	94132	SA50100	Traumatic amputation, greater toe
	98445	S960000	Traumatic amputation, finger, through M.C.P.J.
	100328	7L05000	Amputation through wrist
	98574	7L06112	Fitzmaurice - Kelly disarticulation of hip
	98635	S960500	Traumatic amputation, finger, multiple
	96719	S970100	Traumatic amputation, below elbow
	98801	7L08z11	Disarticulation of toe NOS
	100702	7L04400	Amputation through elbow
	100814	7L06315	Kirk disarticulation of knee
	100835	7L06211	Kirk amputation of leg through thigh
	73477	7L04y00	Other specified amputation of arm
	73548	S974.00	Traumatic unilat amputation arm unspec, without complication
	115544	S975.00	Traumatic unilat amputation arm unspec, with complication
	111593	2G4B.00	O/E - amputated right midfoot
	113998	Syu6J00	[X]Traumatic amputation of other parts of wrist and hand
	114116	SyuA900	[X]Multiple traumatic amputations, unspecified
	112403	Syu5E00	[X]Traumatic amputation of forearm, level unspecified
	111037	7L06015	Sorrondo hindquarter amputation
	113151	SA62.00	Traumatic bilateral amputation of foot without complication
	113372	S976.00	Traumatic bilat amputation arm, unspec, without complication
	113394	S950100	Traumatic amputation, thumb, through M.C.P.J.
	107469	Syu9E00	[X]Traumatic amputation of two or more toes
	107652	7L07111	Boyd amputation of hindfoot
	105730	2G4A.00	O/E - amputated left midfoot
	104068	Syu9F00	[X]Traumatic amputation of other parts of foot
	102089	S972200	Traumatic amputation, above elbow
	104220	S906.00	Traumatic amputation at shoulder joint
	104364	7L06317	McFaddin disarticulation of knee
	108792	7L06413	Guyon amputation of leg below knee
Venous thrombosis with swelling, ulceration, or venous stasis
	84367	7A6S300	Percutaneous transluminal venous thrombolysis NEC
	90778	7A6P200	Thrombolysis of access catheter
	73914	L412511	Thrombophlebitis of legs in pregnancy
	91282	G80y700	Thrombophlebitis of the iliac vein unspecified
	112358	L414100	Postnatal deep vein thrombosis - delivered with p/n comp
	110449	G801J00	Provoked deep vein thrombosis
	112558	L412300	Superficial thrombophlebitis in preg/puerperium + a/n comp
	110542	G801H00	Unprovoked deep vein thrombosis
	113365	L415400	Other phlebitis/thrombosis in preg/puerperium + p/n comp
	113445	F053z00	Thrombophlebitis of central nervous system venous sinus NOS
	105403	G825.00	Thrombosis of subclavian vein
	107708	L415100	Other phlebitis/thrombosis in pregnancy/puerperium - deliv
	109809	Gy2..00	Thrombosis of dialysis vascular access
	107851	G827.00	Thrombosis of external jugular vein
	101733	G67A.00	Cerebral vein thrombosis
	102186	7A6S200	Percutaneous transluminal venous thrombolysis reconstruction
	104342	G801G00	Recurrent deep vein thrombosis
	106482	G801900	Thrombophlebitis of the dorsalis pedis vein
	102444	G41y100	Thromboembolic pulmonary hypertension
	106850	G826.00	Thrombosis of internal jugular vein
	2198	G82z011	Embolism of vein NOS
	1266	G401.00	Pulmonary embolism
	7174	L43..00	Obstetric pulmonary embolism
	16976	ZV12900	[V] Personal history of pulmonary embolism
	36568	F050.00	Embolism of central nervous system venous sinus
	49269	L432.00	Obstetric blood-clot pulmonary embolism
	55885	F050000	Embolism cavernous sinus
	44404	L43z400	Obstetric pulmonary embolism NOS with postnatal complication
	67006	L096400	Pulmonary embolism following abortive pregnancy
	59572	L0A3.00	Failed medical abortion, complicated by embolism
	64467	F050100	Embolism superior longitudinal sinus
	97367	L43z100	Obstetric pulmonary embolism NOS - delivered
	96209	G401100	Recurrent pulmonary embolism
	98639	L43zz00	Obstetric pulmonary embolism NOS
	84404	F050300	Embolism transverse sinus
	73569	L43z.00	Obstetric pulmonary embolism NOS
	113599	L432000	Obstetric blood-clot pulmonary embolism unspecified
	113630	L432200	Obstetric blood-clot pulm embolism - delivered with p/n comp
	115701	L432400	Obstetric blood-clot pulmonary embolism + p/n complication
	114089	L43y.00	Other obstetric pulmonary embolism
	112113	L096200	Blood-clot embolism following abortive pregnancy
	112578	L432300	Obstetric blood-clot pulmonary embolism + a/n complication
	112710	L432z00	Obstetric blood-clot pulmonary embolism NOS
	115113	F050z00	Embolism central nervous system venous sinus NOS
	101944	L43z000	Obstetric pulmonary embolism NOS, unspecified
	428	G82z100	Thrombosis of vein NOS
[truncated: 7,492 more rows]
